# Supplementary material for: Transcriptome Analysis Reveals the Molecular Mechanism of Potentilla anserina L. Polysaccharides in Mitigating Zearalenone-Induced Oxidative Stress in Porcine Sertoli Cells
Source: Antioxidants (Basel). 2025 Apr 5;14(4):439. doi: 10.3390/antiox14040439 (PMC12024312; doi:10.3390/antiox14040439)
Supplement: Supplementary file 1 [file antioxidants-14-00439-s001.zip]

Archive with 1 entries (1 files):
- antioxidants-3528434-supplementary.xlsx
