# Supplementary material for: Transcriptome Analysis Reveals the Molecular Mechanism of Potentilla anserina L. Polysaccharides in Mitigating Zearalenone-Induced Oxidative Stress in Porcine Sertoli Cells
Source: Antioxidants (Basel). 2025 Apr 5;14(4):439. doi: 10.3390/antiox14040439 (PMC12024312; doi:10.3390/antiox14040439)
Supplement: Supplementary file 1 [file antioxidants-14-00439-s001.zip › antioxidants-3528434-supplementary.xlsx]

## Sheet: Table S1
Table S1 Data filtering statistics
Samples	Raw reads (M)	Clean reads (M)	Q30 (%)	GC content (%)
CON-1	47.35	46.89	97.43	51.68
CON-2	47.8	47.42	97.53	51.81
CON-3	46.34	46.04	97.24	51.78
PAP-1b-1	46.94	46.53	97.48	51.56
PAP-1b-2	47.34	46.94	97.59	51.27
PAP-1b-3	47.18	46.9	97.61	51.81
ZEA-1	47.37	46.96	97.79	50.52
ZEA-2	47.43	47.09	97.68	51.07
ZEA-3	46.7	46.31	97.59	50.71
PAP-1b-ZEA-1	47.51	47.19	97.42	51.16
PAP-1b-ZEA-2	47.53	47.1	97.55	50.92
PAP-1b-ZEA-3	47.78	47.39	97.43	50.94

## Sheet: Table S2
Table S2 Mapping results with porcine reference genome
Sample	Total reads	Total mapped reads (%)	Multiple mapped (%)	Uniquely mapped (%)
CON-1	46890084	46415556 (98.99%)	1256455 (2.68%)	45159101 (96.31%)
CON-2	47424302	46930357 (98.96%)	1230424 (2.59%)	45699933 (96.36%)
CON-3	46039692	45578690 (99.00%)	1251202 (2.72%)	44327488 (96.28%)
PAP-1b-1	46528498	46049634 (98.97%)	1154300 (2.48%)	44895334 (96.49%)
PAP-1b-2	46944002	46466042 (98.98%)	1199778 (2.56%)	45266264 (96.43%)
PAP-1b-3	46903406	46443180 (99.02%)	1222516 (2.61%)	45220664 (96.41%)
ZEA-1	46958096	46504856 (99.03%)	1176585 (2.51%)	45328271 (96.53%)
ZEA-2	47091050	46629511 (99.02%)	1219605 (2.59%)	45409906 (96.43%)
ZEA-3	46311982	45850010 (99.00%)	1248622 (2.70%)	44601388 (96.31%)
PAP-1b-ZEA-1	47187286	46717498 (99.00%)	1269190 (2.69%)	45448308 (96.31%)
PAP-1b-ZEA-2	47101306	46606779 (98.95%)	1289433 (2.74%)	45317346 (96.21%)
PAP-1b-ZEA-3	47392804	46913545 (98.99%)	1274956 (2.69%)	45638589 (96.30%)

## Sheet: Table S3
Table S3 List of differentially expressed mRNAs between CON and PAP-1b
gene_id	BaseMean_DESeq2	BaseMean_control_CON	BaseMean_case_PAP-1b	FoldChange	log2FoldChange	p-value	q-value	Regulation	FPKM_PAP-1b-1	FPKM_PAP-1b-2	FPKM_PAP-1b-3	FPKM_CON-1	FPKM_CON-2	FPKM_CON-3	gene_Dbxref	symbol	coding_type	description	pathway	pathway_description	GO_ID	GO_term
FABP3	11662.9	20335.9	2989.84	0.147012	-2.766	0	0	Down	177.627	164.441	171.851	1123	1123.98	1225.28	399532	FABP3	protein_coding	fatty acid binding protein 3%2C muscle and heart (mammary-derived growth inhibitor)	ssc03320	PPAR signaling pathway	GO:0005829,GO:0005634,GO:0005504,GO:0036041,GO:0015908,GO:0015909	cytosol|nucleus|fatty acid binding|long-chain fatty acid binding|fatty acid transport|long-chain fatty acid transport
SCD	18441.1	29672.6	7209.72	0.242969	-2.04115	0	0	Down	31.3798	30.5107	31.0439	129.572	124.379	126.055	396670	SCD	protein_coding	stearoyl-CoA desaturase	ssc01040,ssc04152,ssc03320,ssc04936	Biosynthesis of unsaturated fatty acids|AMPK signaling pathway|PPAR signaling pathway|Alcoholic liver disease	GO:0005789,GO:0016020,GO:0005730,GO:0005506,GO:0016491,GO:0004768,GO:0006636	endoplasmic reticulum membrane|membrane|nucleolus|iron ion binding|oxidoreductase activity|stearoyl-CoA 9-desaturase activity|unsaturated fatty acid biosynthetic process
FASN	17233.8	27229.3	7238.23	0.265847	-1.91133	0	0	Down	22.4248	22.2404	24.7058	87.8686	87.5891	83.893	397561	FASN	protein_coding	fatty acid synthase	ssc00061,ssc04152,ssc04910,ssc04936	Fatty acid biosynthesis|AMPK signaling pathway|Insulin signaling pathway|Alcoholic liver disease	GO:0005737,GO:0042470,GO:0008659,GO:0008693,GO:0047451,GO:0004317,GO:0004316,GO:0004315,GO:0004313,GO:0004314,GO:0047117,GO:0004312,GO:0016295,GO:0004320,GO:0016296,GO:0031177,GO:0006633	cytoplasm|melanosome|(3R)-hydroxymyristoyl-[acyl-carrier-protein] dehydratase activity|3-hydroxydecanoyl-[acyl-carrier-protein] dehydratase activity|3-hydroxyoctanoyl-[acyl-carrier-protein] dehydratase activity|3-hydroxypalmitoyl-[acyl-carrier-protein] dehydratase activity|3-oxoacyl-[acyl-carrier-protein] reductase (NADPH) activity|3-oxoacyl-[acyl-carrier-protein] synthase activity|[acyl-carrier-…
SYNPO2L	4801.42	7489	2113.84	0.282242	-1.825	0	0	Down	9.38963	9.05783	9.34534	33.1638	32.801	31.8825	100152222	SYNPO2L	protein_coding	Synaptopodin 2-like protein			GO:0015629,GO:0030054,GO:0005829,GO:0016607,GO:0005654,GO:0005634,GO:0030018,GO:0003779,GO:0003007,GO:0032233,GO:0035025,GO:0051496,GO:0045214	actin cytoskeleton|cell junction|cytosol|nuclear speck|nucleoplasm|nucleus|Z disc|actin binding|heart morphogenesis|positive regulation of actin filament bundle assembly|positive regulation of Rho protein signal transduction|positive regulation of stress fiber assembly|sarcomere organization
LSS	10211.2	15132.4	5289.96	0.349589	-1.51627	0	0	Down	31.697	30.6906	32.8682	90.0369	93.6773	87.1277	100625138	LSS	protein_coding	Lanosterol synthase	ssc00100	Steroid biosynthesis	GO:0005789,GO:0005811,GO:0000250,GO:0006695,GO:0006694,GO:0016104	endoplasmic reticulum membrane|lipid droplet|lanosterol synthase activity|cholesterol biosynthetic process|steroid biosynthetic process|triterpenoid biosynthetic process
HMGCS1	17379.7	25275.3	9484.05	0.375213	-1.41422	4.42003e-285	1.20917e-281	Down	46.37	48.136	44.1848	126.003	121.731	119.491	100524223	HMGCS1	protein_coding	3-hydroxy-3-methylglutaryl-CoA synthase 1	ssc00650,ssc00280,ssc00900,ssc03320	Butanoate metabolism|Valine, leucine and isoleucine degradation|Terpenoid backbone biosynthesis|PPAR signaling pathway	GO:0005737,GO:0005829,GO:0004421,GO:0042803,GO:0006084,GO:0006695,GO:0010142,GO:0006629	cytoplasm|cytosol|hydroxymethylglutaryl-CoA synthase activity|protein homodimerization activity|acetyl-CoA metabolic process|cholesterol biosynthetic process|farnesyl diphosphate biosynthetic process, mevalonate pathway|lipid metabolic process
LGALS3	27887.1	38863	16911.2	0.43515	-1.20042	4.80068e-284	1.12569e-280	Down	404.275	410.221	398.859	906.687	921.455	942.082	100038033	LGALS3	protein_coding	galectin 3			GO:0005737,GO:0005576,GO:0005681,GO:0030246,GO:0019863,GO:0030154,GO:0045087,GO:0006397,GO:0008380	cytoplasm|extracellular region|spliceosomal complex|carbohydrate binding|IgE binding|cell differentiation|innate immune response|mRNA processing|RNA splicing
SELENOP	17997.7	26548.1	9447.26	0.355871	-1.49057	1.97853e-247	4.05945e-244	Down	112.647	117.621	116.748	315.443	310.742	342.324	100037964	SELENOP	protein_coding	selenoprotein P			GO:0005576,GO:0008430,GO:0001887	extracellular region|selenium binding|selenium compound metabolic process
ACAT2	8008.79	11263.3	4754.31	0.422109	-1.24431	4.54372e-242	8.28674e-239	Down	73.9294	74.1372	74.9626	178.164	176.548	170.335	100152303	ACAT2	protein_coding	Acetyl-CoA acetyltransferase, cytosolic	ssc00620,ssc00630,ssc00650,ssc00071,ssc00280,ssc00310,ssc00380,ssc00900,ssc04975	Pyruvate metabolism|Glyoxylate and dicarboxylate metabolism|Butanoate metabolism|Fatty acid degradation|Valine, leucine and isoleucine degradation|Lysine degradation|Tryptophan metabolism|Terpenoid backbone biosynthesis|Fat digestion and absorption	GO:0005737,GO:0005829,GO:0070062,GO:0005739,GO:0003985,GO:0006635,GO:0006629	cytoplasm|cytosol|extracellular exosome|mitochondrion|acetyl-CoA C-acetyltransferase activity|fatty acid beta-oxidation|lipid metabolic process
ID2	3342.23	5171.04	1513.42	0.292745	-1.77228	9.53267e-217	1.56469e-213	Down	29.1405	30.4599	31.1127	99.6793	99.2892	108.878	654298	ID2	protein_coding	inhibitor of DNA binding 2%2C HLH protein	ssc04350,ssc04390,ssc04550,ssc05202	TGF-beta signaling pathway|Hippo signaling pathway|Signaling pathways regulating pluripotency of stem cells|Transcriptional misregulation in cancer	GO:0005737,GO:0005829,GO:0005634,GO:0032991,GO:0046983,GO:0044325,GO:0030154,GO:0090398,GO:0032922,GO:0048557,GO:0061031,GO:0043153,GO:0061030,GO:0045475,GO:0060749,GO:0033598,GO:0043433,GO:0010629,GO:0000122,GO:0048663,GO:0045777,GO:0045893,GO:0010628,GO:0048661,GO:0042752,GO:2000045,GO:0010468,GO:0019216,GO:2000177,GO:0045664	cytoplasm|cytosol|nucleus|protein-containing complex|protein dimerization activity|transmembrane transporter binding|cell differentiation|cellular senescence|circadian regulation of gene expression|embryonic digestive tract morphogenesis|endodermal digestive tract morphogenesis|entrainment of circadian clock by photoperiod|epithelial cell differentiation involved in mammary gland alveolus develop…
LIF	4546.37	6943.99	2148.75	0.309478	-1.69209	5.1852e-216	7.73726e-213	Down	5.82632	6.06771	6.3041	20.0374	20.5797	17.8474	399503	LIF	protein_coding	LIF%2C interleukin 6 family cytokine	ssc04630,ssc04668,ssc04060,ssc04550	JAK-STAT signaling pathway|TNF signaling pathway|Cytokine-cytokine receptor interaction|Signaling pathways regulating pluripotency of stem cells	GO:0005615,GO:0005125,GO:0008083,GO:0005146,GO:0006955,GO:0010646,GO:0023051	extracellular space|cytokine activity|growth factor activity|leukemia inhibitory factor receptor binding|immune response|regulation of cell communication|regulation of signaling
ADAMTS8	1865.49	778.58	2952.4	3.79129	1.92269	6.93983e-215	9.49253e-212	Up	11.8072	11.3551	11.3671	3.16035	2.94766	2.93896	100518855	ADAMTS8	protein_coding	A disintegrin and metalloproteinase with thrombospondin motifs 8			GO:0062023,GO:0031012,GO:0005576,GO:0008201,GO:0005178,GO:0009673,GO:0004222,GO:0008237,GO:0008270,GO:0030198,GO:0008285,GO:0006508	collagen-containing extracellular matrix|extracellular matrix|extracellular region|heparin binding|integrin binding|low-affinity phosphate transmembrane transporter activity|metalloendopeptidase activity|metallopeptidase activity|zinc ion binding|extracellular matrix organization|negative regulation of cell population proliferation|proteolysis
VGF	2012	3238.97	785.037	0.242265	-2.04534	1.1263e-212	1.42209e-209	Down	7.43663	6.49523	6.89505	29.3658	29.429	26.6257	110259887	VGF	protein_coding	Neurosecretory protein VGF	ssc04080	Neuroactive ligand-receptor interaction	GO:0031410,GO:0005788,GO:0005615,GO:0098978,GO:0005794,GO:0043231,GO:0043005,GO:0043025,GO:0030667,GO:0030133,GO:0008083,GO:0005179,GO:0005184,GO:0033500,GO:0042742,GO:0006091,GO:0042593,GO:0030073,GO:0001541,GO:0043084,GO:0048168,GO:0048167,GO:0051591,GO:0009409,GO:0002021,GO:0032868,GO:0019953,GO:0099538	cytoplasmic vesicle|endoplasmic reticulum lumen|extracellular space|glutamatergic synapse|Golgi apparatus|intracellular membrane-bounded organelle|neuron projection|neuronal cell body|secretory granule membrane|transport vesicle|growth factor activity|hormone activity|neuropeptide hormone activity|carbohydrate homeostasis|defense response to bacterium|generation of precursor metabolites and energ…
LOC100625049	7103.04	9945.57	4260.51	0.428324	-1.22323	9.83717e-200	1.15334e-196	Down	36.3438	35.7632	34.0839	83.5282	82.45	80.3343	100625049	IDI1	protein_coding	Isopentenyl-diphosphate Delta-isomerase 1	ssc00900	Terpenoid backbone biosynthesis	GO:0005777,GO:0004452,GO:0046872,GO:0006695,GO:0050992,GO:0008299	peroxisome|isopentenyl-diphosphate delta-isomerase activity|metal ion binding|cholesterol biosynthetic process|dimethylallyl diphosphate biosynthetic process|isoprenoid biosynthetic process
MFSD2A	1366.3	2210.66	521.928	0.236015	-2.08305	6.13303e-194	6.71117e-191	Down	6.31678	6.33965	5.75856	25.3688	25.8048	26.3149	100518612	MFSD2A	protein_coding	Sodium-dependent lysophosphatidylcholine symporter 1			GO:0005789,GO:0016020,GO:0005886,GO:0015245,GO:0005324,GO:0140348,GO:0051978,GO:1901480,GO:0005548,GO:0007420,GO:0008643,GO:0009267,GO:0050890,GO:0097009,GO:0060856,GO:0015908,GO:0021766,GO:1990379,GO:0015909,GO:0140329,GO:0051977,GO:0035633,GO:0061744,GO:0031999,GO:0071702,GO:0006656,GO:0008594,GO:0035845,GO:0030307,GO:0010867,GO:0050773,GO:0040014,GO:0150011,GO:0150172,GO:0150175,GO:0150178,GO:…	endoplasmic reticulum membrane|membrane|plasma membrane|fatty acid transmembrane transporter activity|long-chain fatty acid transporter activity|lysophosphatidylcholine flippase activity|lysophospholipid:sodium symporter activity|oleate transmembrane transporter activity|phospholipid transporter activity|brain development|carbohydrate transport|cellular response to starvation|cognition|energy hom…
CTSK	6341.76	8749.32	3934.21	0.449629	-1.15319	2.5501e-193	2.61608e-190	Down	27.7412	27.7278	26.9276	61.1123	60.8402	60.1176	397569	CTSK	protein_coding	cathepsin K	ssc04142,ssc04210,ssc04620,ssc04380,ssc05323	Lysosome|Apoptosis|Toll-like receptor signaling pathway|Osteoclast differentiation|Rheumatoid arthritis	GO:0016324,GO:0009897,GO:0005615,GO:0005764,GO:0005654,GO:0005518,GO:0004197,GO:0001968,GO:0043394,GO:0045453,GO:0030574,GO:0006955,GO:0061037,GO:0051603,GO:0006590	apical plasma membrane|external side of plasma membrane|extracellular space|lysosome|nucleoplasm|collagen binding|cysteine-type endopeptidase activity|fibronectin binding|proteoglycan binding|bone resorption|collagen catabolic process|immune response|negative regulation of cartilage development|proteolysis involved in protein catabolic process|thyroid hormone generation
ADD1	17652.6	23222.8	12082.4	0.520291	-0.94261	1.04772e-188	1.01161e-185	Down	78.6491	78.3556	80.3168	150.953	153.785	148.551	100517353	Add1	protein_coding	Alpha-adducin			GO:0005912,GO:0005737,GO:0005856,GO:0030425,GO:0043197,GO:0008290,GO:0016020,GO:0016604,GO:0005654,GO:0005634,GO:0048471,GO:0005886,GO:0014069,GO:0045202,GO:0051015,GO:0005516,GO:0046982,GO:0042803,GO:0061629,GO:0030507,GO:0005200,GO:0042608,GO:0051017,GO:0051016,GO:0000902,GO:0006884,GO:0071277,GO:0071300,GO:0030218,GO:0020027,GO:0048873,GO:0001701,GO:0035264,GO:0030837,GO:1903393,GO:0045766,GO:…	adherens junction|cytoplasm|cytoskeleton|dendrite|dendritic spine|F-actin capping protein complex|membrane|nuclear body|nucleoplasm|nucleus|perinuclear region of cytoplasm|plasma membrane|postsynaptic density|synapse|actin filament binding|calmodulin binding|protein heterodimerization activity|protein homodimerization activity|RNA polymerase II-specific DNA-binding transcription factor binding|sp…
MRAS	8908.64	12393	5424.23	0.437651	-1.19215	1.52125e-186	1.38721e-183	Down	28.6822	27.0875	27.4698	63.5444	61.6496	63.7478	100621398	MRAS	protein_coding	Ras-related protein M-Ras	ssc04010,ssc04014,ssc04015,ssc04371,ssc04072,ssc04140,ssc04137,ssc04218,ssc04810,ssc04625,ssc05205	MAPK signaling pathway|Ras signaling pathway|Rap1 signaling pathway|Apelin signaling pathway|Phospholipase D signaling pathway|Autophagy - animal|Mitophagy - animal|Cellular senescence|Regulation of actin cytoskeleton|C-type lectin receptor signaling pathway|Proteoglycans in cancer	GO:0005886,GO:0003925,GO:0019003,GO:0005525,GO:0030742,GO:0003924,GO:0030036,GO:1990830,GO:0007265	plasma membrane|G protein activity|GDP binding|GTP binding|GTP-dependent protein binding|GTPase activity|actin cytoskeleton organization|cellular response to leukemia inhibitory factor|Ras protein signal transduction
ANXA8	1366.54	456.537	2276.54	4.98439	2.31742	1.38898e-184	1.19993e-181	Up	31.2644	28.3179	29.9327	6.68112	5.57167	5.58136	100155930	ANXA8	protein_coding	annexin A8			GO:0005737,GO:0005509,GO:0005544,GO:0007596,GO:0016197,GO:0007032,GO:1900138,GO:1900004	cytoplasm|calcium ion binding|calcium-dependent phospholipid binding|blood coagulation|endosomal transport|endosome organization|negative regulation of phospholipase A2 activity|negative regulation of serine-type endopeptidase activity
SREBF1	3345.98	4923.7	1768.26	0.359175	-1.47724	8.07215e-183	6.62481e-180	Down	10.278	9.909	10.7685	28.6058	28.0329	28.9976	397308	SREBF1	protein_coding	sterol regulatory element binding transcription factor 1	ssc04152,ssc04910,ssc04936,ssc04932,ssc04931	AMPK signaling pathway|Insulin signaling pathway|Alcoholic liver disease|Non-alcoholic fatty liver disease|Insulin resistance	GO:0005737,GO:0005789,GO:0012507,GO:0000139,GO:0005634,GO:0003677,GO:0000981,GO:0046983,GO:0000978,GO:0008203,GO:0008610,GO:0045542,GO:0010867,GO:0006355,GO:0006357,GO:0032933	cytoplasm|endoplasmic reticulum membrane|ER to Golgi transport vesicle membrane|Golgi membrane|nucleus|DNA binding|DNA-binding transcription factor activity, RNA polymerase II-specific|protein dimerization activity|RNA polymerase II cis-regulatory region sequence-specific DNA binding|cholesterol metabolic process|lipid biosynthetic process|positive regulation of cholesterol biosynthetic process|p…
RBP1	8627.41	5024.88	12229.9	2.43364	1.28312	2.17163e-182	1.69739e-179	Up	330.203	306.502	303.948	132.621	127.134	124.279	100156666	RBP1	protein_coding	retinol binding protein 1			GO:0005829,GO:0005811,GO:0005634,GO:1904768,GO:0005504,GO:0016918,GO:0015908,GO:0055088,GO:0002138,GO:0042572,GO:0006776	cytosol|lipid droplet|nucleus|all-trans-retinol binding|fatty acid binding|retinal binding|fatty acid transport|lipid homeostasis|retinoic acid biosynthetic process|retinol metabolic process|vitamin A metabolic process
ENO3	1142.01	1880.33	403.696	0.214825	-2.21876	1.05154e-180	7.84548e-178	Down	6.71587	7.24387	7.67246	33.3981	34.9057	31.846	692156	ENO3	protein_coding	enolase 3	ssc00010,ssc03018,ssc04066	Glycolysis / Gluconeogenesis|RNA degradation|HIF-1 signaling pathway	GO:0000015,GO:0000287,GO:0004634,GO:0006096	phosphopyruvate hydratase complex|magnesium ion binding|phosphopyruvate hydratase activity|glycolytic process
MYH11	4493.37	2446.52	6540.22	2.67346	1.41871	4.53936e-180	3.23952e-177	Up	24.5909	24.213	26.1548	9.47701	8.97192	9.40642	100627924	MYH11	protein_coding	Myosin-11	ssc04530,ssc04814,ssc04810,ssc04270	Tight junction|Motor proteins|Regulation of actin cytoskeleton|Vascular smooth muscle contraction	GO:0005829,GO:0070062,GO:0042470,GO:0005859,GO:0032982,GO:0016460,GO:0051015,GO:0005524,GO:0005516,GO:0000146,GO:0008307,GO:0031032,GO:0055013,GO:0048251,GO:0030241,GO:0006939	cytosol|extracellular exosome|melanosome|muscle myosin complex|myosin filament|myosin II complex|actin filament binding|ATP binding|calmodulin binding|microfilament motor activity|structural constituent of muscle|actomyosin structure organization|cardiac muscle cell development|elastic fiber assembly|skeletal muscle myosin thick filament assembly|smooth muscle contraction
TXNIP	4562.7	2711	6414.4	2.36634	1.24265	1.47758e-177	1.01054e-174	Up	86.9789	89.7285	89.1494	35.9585	37.8722	37.8155	733688	TXNIP	protein_coding	thioredoxin interacting protein	ssc04621	NOD-like receptor signaling pathway	GO:0005737,GO:0004857,GO:0031625,GO:0007049,GO:0071228,GO:0030216,GO:0051782,GO:0000122,GO:0048008,GO:0006606,GO:0015031,GO:0006979	cytoplasm|enzyme inhibitor activity|ubiquitin protein ligase binding|cell cycle|cellular response to tumor cell|keratinocyte differentiation|negative regulation of cell division|negative regulation of transcription by RNA polymerase II|platelet-derived growth factor receptor signaling pathway|protein import into nucleus|protein transport|response to oxidative stress
COL8A1	2993.58	1429.01	4558.14	3.18923	1.67321	4.55064e-172	2.98777e-169	Up	21.0369	23.2007	20.5374	6.90634	7.06729	6.21049	397430	COL8A1	protein_coding	Collagen alpha-1(VIII) chain	ssc04974	Protein digestion and absorption	GO:0005591,GO:0062023,GO:0005788,GO:0031012,GO:0005576,GO:0005615,GO:0005201,GO:0001525,GO:0048593,GO:0007155,GO:0035987,GO:0050673,GO:0030198,GO:0010811	collagen type VIII trimer|collagen-containing extracellular matrix|endoplasmic reticulum lumen|extracellular matrix|extracellular region|extracellular space|extracellular matrix structural constituent|angiogenesis|camera-type eye morphogenesis|cell adhesion|endodermal cell differentiation|epithelial cell proliferation|extracellular matrix organization|positive regulation of cell-substrate adhesion
LDLR	8486.21	11799.2	5173.23	0.438485	-1.1894	1.94799e-170	1.22978e-167	Down	22.2655	21.9378	23.883	50.8191	51.299	52.18	396801	LDLR	protein_coding	low density lipoprotein receptor	ssc04144,ssc04913,ssc04925,ssc04927,ssc04976,ssc04979,ssc05160,ssc05145,ssc05417,ssc04934	Endocytosis|Ovarian steroidogenesis|Aldosterone synthesis and secretion|Cortisol synthesis and secretion|Bile secretion|Cholesterol metabolism|Hepatitis C|Toxoplasmosis|Lipid and atherosclerosis|Cushing syndrome	GO:0009986,GO:0005905,GO:0005769,GO:0005794,GO:0005770,GO:0034362,GO:0005764,GO:0005886,GO:0005509,GO:0071813,GO:0005041,GO:0042632,GO:0008203,GO:0006898,GO:0090118,GO:0045056	cell surface|clathrin-coated pit|early endosome|Golgi apparatus|late endosome|low-density lipoprotein particle|lysosome|plasma membrane|calcium ion binding|lipoprotein particle binding|low-density lipoprotein particle receptor activity|cholesterol homeostasis|cholesterol metabolic process|receptor-mediated endocytosis|receptor-mediated endocytosis involved in cholesterol transport|transcytosis
SMAD6	2968.02	4387.97	1548.07	0.352791	-1.50311	7.85007e-168	4.77226e-165	Down	6.3688	5.81849	6.52548	17.797	17.8824	17.038	100152069	SMAD6	protein_coding	Mothers against decapentaplegic homolog 6	ssc04350	TGF-beta signaling pathway	GO:0000785,GO:0005737,GO:0005829,GO:0005794,GO:0071144,GO:0016604,GO:0005654,GO:0005634,GO:0032991,GO:0003682,GO:0070410,GO:0070411,GO:0042802,GO:0046872,GO:0070412,GO:0000976,GO:0140416,GO:0070698,GO:0034713,GO:0031625,GO:0009653,GO:0035904,GO:0003180,GO:0030509,GO:0030154,GO:0031589,GO:0060976,GO:0045444,GO:0006955,GO:0003183,GO:0043066,GO:0030514,GO:0008285,GO:0030279,GO:0045668,GO:0060394,GO:…	chromatin|cytoplasm|cytosol|Golgi apparatus|heteromeric SMAD protein complex|nuclear body|nucleoplasm|nucleus|protein-containing complex|chromatin binding|co-SMAD binding|I-SMAD binding|identical protein binding|metal ion binding|R-SMAD binding|transcription cis-regulatory region binding|transcription regulator inhibitor activity|type I activin receptor binding|type I transforming growth factor b…
FDPS	8630.87	11723.6	5538.17	0.472356	-1.08205	6.17994e-166	3.62277e-163	Down	94.1842	88.2597	89.8097	187.477	194.181	191.059	100153932	FDPS	protein_coding	farnesyl diphosphate synthase	ssc00900,ssc05166,ssc05164	Terpenoid backbone biosynthesis|Human T-cell leukemia virus 1 infection|Influenza A	GO:0005737,GO:0005829,GO:0005654,GO:0004161,GO:0004337,GO:0046872,GO:0003723,GO:0006695,GO:0045337,GO:0033384	cytoplasm|cytosol|nucleoplasm|dimethylallyltranstransferase activity|geranyltranstransferase activity|metal ion binding|RNA binding|cholesterol biosynthetic process|farnesyl diphosphate biosynthetic process|geranyl diphosphate biosynthetic process
FRAS1	921.248	1539.95	302.541	0.196508	-2.34734	2.60826e-163	1.47628e-160	Down	0.467664	0.444937	0.499343	2.46807	2.28889	2.38297	100514970	FRAS1	protein_coding	Extracellular matrix organizing protein FRAS1	ssc04512	ECM-receptor interaction	GO:0005604,GO:0062023,GO:0005886,GO:0005201,GO:0046872,GO:0009653,GO:0007154,GO:0030326,GO:0003338,GO:0002009,GO:0015031,GO:0060021,GO:0043588	basement membrane|collagen-containing extracellular matrix|plasma membrane|extracellular matrix structural constituent|metal ion binding|anatomical structure morphogenesis|cell communication|embryonic limb morphogenesis|metanephros morphogenesis|morphogenesis of an epithelium|protein transport|roof of mouth development|skin development
RRAD	1053.26	1834.84	271.683	0.147912	-2.75719	4.28882e-161	2.34656e-158	Down	5.23337	4.96079	4.145	35.609	32.918	27.7337	100623310	RRAD	protein_coding	GTP-binding protein RAD			GO:0005829,GO:0005886,GO:0005246,GO:0005516,GO:0005525,GO:0003924,GO:1901842,GO:0007264	cytosol|plasma membrane|calcium channel regulator activity|calmodulin binding|GTP binding|GTPase activity|negative regulation of high voltage-gated calcium channel activity|small GTPase mediated signal transduction
OXTR	22335.8	15420.3	29251.4	1.89692	0.923656	4.5697e-161	2.41958e-158	Up	109.902	112.232	106.973	58.4672	56.8703	57.0277	397092	OXTR	protein_coding	oxytocin receptor	ssc04020,ssc04024,ssc04080,ssc04921	Calcium signaling pathway|cAMP signaling pathway|Neuroactive ligand-receptor interaction|Oxytocin signaling pathway	GO:0005886,GO:0004930,GO:0004990,GO:0042277,GO:0005000,GO:0007565,GO:0007186,GO:0060137,GO:0045907,GO:0001992	plasma membrane|G protein-coupled receptor activity|oxytocin receptor activity|peptide binding|vasopressin receptor activity|female pregnancy|G protein-coupled receptor signaling pathway|maternal process involved in parturition|positive regulation of vasoconstriction|regulation of systemic arterial blood pressure by vasopressin
MVD	2451.18	3579.09	1323.27	0.369625	-1.43587	1.78023e-158	9.13148e-156	Down	19.8469	19.334	18.5599	52.1617	53.066	49.9796	110260885	MVD	protein_coding	Diphosphomevalonate decarboxylase	ssc00900	Terpenoid backbone biosynthesis	GO:0005829,GO:0005524,GO:0004163,GO:0030544,GO:0042803,GO:0006695,GO:0019287,GO:0008299,GO:0008284	cytosol|ATP binding|diphosphomevalonate decarboxylase activity|Hsp70 protein binding|protein homodimerization activity|cholesterol biosynthetic process|isopentenyl diphosphate biosynthetic process, mevalonate pathway|isoprenoid biosynthetic process|positive regulation of cell population proliferation
EFEMP1	7358.8	4909.34	9808.25	1.99791	0.998492	1.48106e-153	7.36668e-151	Up	81.7098	82.3496	81.5991	40.9389	40.2534	40.9671	100512046	EFEMP1	protein_coding	EGF containing fibulin like extracellular matrix protein 1			GO:0005615,GO:0005509,GO:0005006,GO:0005154,GO:0008083,GO:0007173,GO:0032331,GO:0018108,GO:0006355	extracellular space|calcium ion binding|epidermal growth factor receptor activity|epidermal growth factor receptor binding|growth factor activity|epidermal growth factor receptor signaling pathway|negative regulation of chondrocyte differentiation|peptidyl-tyrosine phosphorylation|regulation of DNA-templated transcription
ID1	968.767	1576.51	361.024	0.228975	-2.12674	3.10703e-150	1.49996e-147	Down	9.54382	8.61837	9.63076	40.2149	41.89	38.5418	100522839	Id1	protein_coding	inhibitor of DNA binding 1%2C HLH protein	ssc04015,ssc04350,ssc04390,ssc04550	Rap1 signaling pathway|TGF-beta signaling pathway|Hippo signaling pathway|Signaling pathways regulating pluripotency of stem cells	GO:0005813,GO:0005737,GO:0005794,GO:0005654,GO:0005634,GO:0042802,GO:0070628,GO:0008022,GO:0046983,GO:0047485,GO:0043621,GO:0140416,GO:0006915,GO:0030509,GO:0030154,GO:0032922,GO:0007623,GO:0032963,GO:0072577,GO:0001886,GO:0007507,GO:0060425,GO:0060426,GO:0043066,GO:0120163,GO:0050774,GO:0043392,GO:0043433,GO:0045892,GO:2000352,GO:0045602,GO:0010629,GO:0045668,GO:0032091,GO:0000122,GO:0032233,GO:…	centrosome|cytoplasm|Golgi apparatus|nucleoplasm|nucleus|identical protein binding|proteasome binding|protein C-terminus binding|protein dimerization activity|protein N-terminus binding|protein self-association|transcription regulator inhibitor activity|apoptotic process|BMP signaling pathway|cell differentiation|circadian regulation of gene expression|circadian rhythm|collagen metabolic process|…
INSIG1	7185.11	9739.92	4630.31	0.47534	-1.07297	8.67661e-146	4.06908e-143	Down	42.4101	41.9946	40.3943	89.0955	89.0695	82.7326	403162	INSIG1	protein_coding	insulin induced gene 1			GO:0005783,GO:0032937,GO:0008142,GO:0032869,GO:0006695,GO:0042632,GO:0060363,GO:0042472,GO:0042474,GO:1901303,GO:0045599,GO:0045717,GO:0070862,GO:0010894,GO:0060021,GO:0032933,GO:0036316,GO:0016126,GO:0006641	endoplasmic reticulum|SREBP-SCAP-Insig complex|oxysterol binding|cellular response to insulin stimulus|cholesterol biosynthetic process|cholesterol homeostasis|cranial suture morphogenesis|inner ear morphogenesis|middle ear morphogenesis|negative regulation of cargo loading into COPII-coated vesicle|negative regulation of fat cell differentiation|negative regulation of fatty acid biosynthetic pro…
CYP51	9736.15	13009.3	6463	0.496809	-1.00924	1.10202e-145	5.02462e-143	Down	66.6675	67.9917	65.9215	128.551	135.253	137.339	403334	CYP51A1	protein_coding	cytochrome P450%2C family 51%2C subfamily A%2C polypeptide 1	ssc00100	Steroid biosynthesis	GO:0005789,GO:0020037,GO:0005506,GO:0004497,GO:0016491,GO:0008398,GO:0006695,GO:0016125	endoplasmic reticulum membrane|heme binding|iron ion binding|monooxygenase activity|oxidoreductase activity|sterol 14-demethylase activity|cholesterol biosynthetic process|sterol metabolic process
METTL9	9075.29	6279.7	11870.9	1.89036	0.918662	1.49649e-141	6.63875e-139	Up	163.336	168.532	161.219	86.159	86.9302	86.0799	100628086	METTL9	protein_coding	methyltransferase like 9			GO:0005783,GO:0005739,GO:0106370	endoplasmic reticulum|mitochondrion|protein-L-histidine N-pros-methyltransferase activity
SLC31A1	2140.46	3129.27	1151.65	0.368049	-1.44203	1.04091e-139	4.49618e-137	Down	12.1329	13.1389	12.1345	34.1573	33.1521	33.6588	397186	SLC31A1	protein_coding	high-affinity copper uptake protein	ssc04978,ssc01524	Mineral absorption|Platinum drug resistance	GO:0014704,GO:0005770,GO:0005886,GO:0055037,GO:0005375,GO:0042802,GO:0006878,GO:0015677,GO:0051649	intercalated disc|late endosome|plasma membrane|recycling endosome|copper ion transmembrane transporter activity|identical protein binding|cellular copper ion homeostasis|copper ion import|establishment of localization in cell
GJA1	5742.2	3438.1	8046.31	2.34055	1.22685	2.22942e-133	9.38298e-131	Up	66.5649	69.4166	64.775	27.6438	27.3465	30.2013	100518636	GJA1	protein_coding	gap junction protein alpha 1	ssc04540,ssc05412	Gap junction|Arrhythmogenic right ventricular cardiomyopathy	GO:0016324,GO:0030054,GO:0005911,GO:0005922,GO:0005737,GO:0005783,GO:0005921,GO:0005794,GO:0014704,GO:0005764,GO:0045121,GO:0005739,GO:0005634,GO:0005886,GO:0005243,GO:0055077,GO:0015631,GO:0060348,GO:0046849,GO:0007267,GO:0036120,GO:0007507,GO:0099111,GO:0030308,GO:0071673,GO:0042981,GO:0002931,GO:0009611,GO:0007283	apical plasma membrane|cell junction|cell-cell junction|connexin complex|cytoplasm|endoplasmic reticulum|gap junction|Golgi apparatus|intercalated disc|lysosome|membrane raft|mitochondrion|nucleus|plasma membrane|gap junction channel activity|gap junction hemi-channel activity|tubulin binding|bone development|bone remodeling|cell-cell signaling|cellular response to platelet-derived growth factor …
ACTG2	22708.3	15264.3	30152.3	1.97542	0.982163	4.54056e-132	1.86322e-129	Up	510.995	508.541	543.759	255.712	259.709	270.834	100520667	ACTG2	protein_coding	Actin, gamma-enteric smooth muscle	ssc04814,ssc04270	Motor proteins|Vascular smooth muscle contraction	GO:0044297,GO:0071944,GO:0005737,GO:0005869,GO:0030175,GO:0030027,GO:0032982,GO:0005524,GO:0016787,GO:0090131,GO:0010628,GO:0014829	cell body|cell periphery|cytoplasm|dynactin complex|filopodium|lamellipodium|myosin filament|ATP binding|hydrolase activity|mesenchyme migration|positive regulation of gene expression|vascular associated smooth muscle contraction
ACSL3	4524.7	6100.64	2948.77	0.48334	-1.04889	5.56065e-132	2.22616e-129	Down	13.718	14.1632	13.6047	28.627	29.1387	27.5283	100233169	ACSL3	protein_coding	acyl-CoA synthetase long-chain family member 3	ssc00061,ssc00071,ssc04146,ssc04216,ssc04920,ssc03320,ssc04714	Fatty acid biosynthesis|Fatty acid degradation|Peroxisome|Ferroptosis|Adipocytokine signaling pathway|PPAR signaling pathway|Thermogenesis	GO:0005783,GO:0005789,GO:0005794,GO:0005811,GO:0016020,GO:0005741,GO:0048471,GO:0005778,GO:0005886,GO:0047676,GO:0005524,GO:0004467,GO:0031956,GO:0090433,GO:0019904,GO:0019901,GO:0006631,GO:0044539,GO:0001676,GO:0035338,GO:0035336,GO:0030182,GO:0042998,GO:2001247,GO:0051047,GO:0034379	endoplasmic reticulum|endoplasmic reticulum membrane|Golgi apparatus|lipid droplet|membrane|mitochondrial outer membrane|perinuclear region of cytoplasm|peroxisomal membrane|plasma membrane|arachidonate-CoA ligase activity|ATP binding|long-chain fatty acid-CoA ligase activity|medium-chain fatty acid-CoA ligase activity|palmitoyl-CoA ligase activity|protein domain specific binding|protein kinase b…
SPP1	6502.86	9208.43	3797.28	0.412408	-1.27786	1.71257e-129	6.69289e-127	Down	62.2795	63.2171	64.3439	144.572	147.716	164.944	397087	SPP1	protein_coding	secreted phosphoprotein 1	ssc04371,ssc04151,ssc04512,ssc04510,ssc04620,ssc04929,ssc05165	Apelin signaling pathway|PI3K-Akt signaling pathway|ECM-receptor interaction|Focal adhesion|Toll-like receptor signaling pathway|GnRH secretion|Human papillomavirus infection	GO:0005615,GO:0005794,GO:0005125,GO:0050840,GO:0005178,GO:0043167,GO:0006710,GO:0031214,GO:0007155,GO:0071394,GO:0001649,GO:0045780,GO:0045893,GO:2000866,GO:0033280	extracellular space|Golgi apparatus|cytokine activity|extracellular matrix binding|integrin binding|ion binding|androgen catabolic process|biomineral tissue development|cell adhesion|cellular response to testosterone stimulus|osteoblast differentiation|positive regulation of bone resorption|positive regulation of DNA-templated transcription|positive regulation of estradiol secretion|response to v…
ACSS2	2167.13	3291.22	1043.03	0.317083	-1.65707	3.19171e-129	1.21834e-126	Down	7.85231	8.80833	9.33663	26.4554	26.2397	28.7802	100153866	ACSS2	protein_coding	acyl-CoA synthetase short-chain family member 2	ssc00010,ssc00620,ssc00630,ssc00640	Glycolysis / Gluconeogenesis|Pyruvate metabolism|Glyoxylate and dicarboxylate metabolism|Propanoate metabolism	GO:0005737,GO:0005829,GO:0005759,GO:0003987,GO:0016208,GO:0005524,GO:0050218,GO:0006085,GO:0019427,GO:0006069,GO:0008610	cytoplasm|cytosol|mitochondrial matrix|acetate-CoA ligase activity|AMP binding|ATP binding|propionate-CoA ligase activity|acetyl-CoA biosynthetic process|acetyl-CoA biosynthetic process from acetate|ethanol oxidation|lipid biosynthetic process
TMEM37	2614.24	1539.89	3688.6	2.39557	1.26037	4.72087e-127	1.7611e-124	Up	13.6936	13.5012	14.3016	5.75607	5.68215	5.77383	100522166	TMEM37	protein_coding	Voltage-dependent calcium channel gamma-like subunit			GO:0016020,GO:0005262,GO:0005244,GO:0034765	membrane|calcium channel activity|voltage-gated ion channel activity|regulation of ion transmembrane transport
GPAT3	3717.09	5015.44	2418.74	0.48225	-1.05215	5.9968e-126	2.18737e-123	Down	19.0199	19.0598	18.8972	39.2284	39.2965	38.8673	100524266	GPAT3	protein_coding	Glycerol-3-phosphate acyltransferase 3	ssc00561,ssc00564	Glycerolipid metabolism|Glycerophospholipid metabolism	GO:0005783,GO:0005789,GO:0003841,GO:0004366,GO:0102420,GO:0016024,GO:0006072,GO:0006654,GO:0032006,GO:0019432	endoplasmic reticulum|endoplasmic reticulum membrane|1-acylglycerol-3-phosphate O-acyltransferase activity|glycerol-3-phosphate O-acyltransferase activity|sn-1-glycerol-3-phosphate C16:0-DCA-CoA acyl transferase activity|CDP-diacylglycerol biosynthetic process|glycerol-3-phosphate metabolic process|phosphatidic acid biosynthetic process|regulation of TOR signaling|triglyceride biosynthetic process
NDRG1	8443.9	10833.2	6054.58	0.558903	-0.83933	2.30834e-124	8.23677e-122	Down	51.6481	51.8658	52.2918	91.8211	93.57	91.6258	100156071	NDRG1	protein_coding	Protein NDRG1			GO:0005737,GO:0005829,GO:0005874,GO:0005815,GO:0005634,GO:0005886,GO:0007165	cytoplasm|cytosol|microtubule|microtubule organizing center|nucleus|plasma membrane|signal transduction
LIMS1	19783.2	25715.5	13851	0.53865	-0.892581	1.34069e-123	4.68213e-121	Down	26.4739	28.116	27.4054	49.6315	49.7255	51.865	100511559	Lims1	protein_coding	LIM zinc finger domain containing 1			GO:0005911,GO:0005737,GO:0005925,GO:0048471,GO:0005886,GO:0032991,GO:0019901,GO:0044877,GO:0008270,GO:0098609,GO:0045216,GO:0007160,GO:1990705,GO:0043009,GO:0045184,GO:0007163,GO:0097284,GO:0007229,GO:1904055,GO:0045892,GO:1903944,GO:2000346,GO:2000178,GO:0061351,GO:0010811,GO:0051894,GO:0010628,GO:0043547,GO:2001046,GO:1901224,GO:1900026,GO:0033209	cell-cell junction|cytoplasm|focal adhesion|perinuclear region of cytoplasm|plasma membrane|protein-containing complex|protein kinase binding|protein-containing complex binding|zinc ion binding|cell-cell adhesion|cell-cell junction organization|cell-matrix adhesion|cholangiocyte proliferation|chordate embryonic development|establishment of protein localization|establishment or maintenance of cell…
HMGCR	5185.89	6900.61	3471.16	0.503061	-0.991196	4.85538e-121	1.66034e-118	Down	30.8935	31.1177	31.5436	60.6442	61.1976	62.9341	100144446	HMGCR	protein_coding	3-hydroxy-3-methylglutaryl-CoA reductase	ssc00900,ssc04152,ssc04976	Terpenoid backbone biosynthesis|AMPK signaling pathway|Bile secretion	GO:0005783,GO:0005789,GO:0005778,GO:0004420,GO:0050661,GO:0006695,GO:0015936,GO:0008299,GO:0016126	endoplasmic reticulum|endoplasmic reticulum membrane|peroxisomal membrane|hydroxymethylglutaryl-CoA reductase (NADPH) activity|NADP binding|cholesterol biosynthetic process|coenzyme A metabolic process|isoprenoid biosynthetic process|sterol biosynthetic process
ACLY	11800.9	15294.9	8306.83	0.543131	-0.880628	3.25006e-119	1.0887e-116	Down	48.04	46.452	49.8122	87.0018	88.9833	88.045	100125957	ACLY	protein_coding	ATP citrate lyase	ssc00020	Citrate cycle (TCA cycle)	GO:0035578,GO:0005829,GO:0070062,GO:0005576,GO:1904813,GO:0016020,GO:0005654,GO:0005524,GO:0003878,GO:0046872,GO:0006085,GO:0006695,GO:0006101,GO:0015936,GO:0006633,GO:0008610,GO:0006107,GO:0006099	azurophil granule lumen|cytosol|extracellular exosome|extracellular region|ficolin-1-rich granule lumen|membrane|nucleoplasm|ATP binding|ATP citrate synthase activity|metal ion binding|acetyl-CoA biosynthetic process|cholesterol biosynthetic process|citrate metabolic process|coenzyme A metabolic process|fatty acid biosynthetic process|lipid biosynthetic process|oxaloacetate metabolic process|tric…
SAT1	10467.6	13894.5	7040.75	0.506722	-0.980734	1.47404e-118	4.83897e-116	Down	311.808	326.133	314.603	651.301	631.349	585.418	397645	SAT1	protein_coding	spermidine/spermine N1-acetyltransferase 1	ssc00330,ssc04216	Arginine and proline metabolism|Ferroptosis	GO:0005829,GO:0004145,GO:0042802,GO:0008080,GO:0019809,GO:0001525,GO:0006596,GO:0009447,GO:0032918	cytosol|diamine N-acetyltransferase activity|identical protein binding|N-acetyltransferase activity|spermidine binding|angiogenesis|polyamine biosynthetic process|putrescine catabolic process|spermidine acetylation
EBP	2957.74	4106.94	1808.55	0.440366	-1.18322	9.98851e-118	3.21473e-115	Down	36.3018	36.5718	35.5297	79.6038	80.5064	84.4326	100312968	EBP	protein_coding	emopamil binding protein (sterol isomerase)	ssc00100	Steroid biosynthesis	GO:0031410,GO:0005783,GO:0005789,GO:0005635,GO:0000247,GO:0047750,GO:0042802,GO:0004769,GO:0006695,GO:0033489,GO:0033490,GO:0008203,GO:0030097,GO:0043931,GO:0016126	cytoplasmic vesicle|endoplasmic reticulum|endoplasmic reticulum membrane|nuclear envelope|C-8 sterol isomerase activity|cholestenol delta-isomerase activity|identical protein binding|steroid delta-isomerase activity|cholesterol biosynthetic process|cholesterol biosynthetic process via desmosterol|cholesterol biosynthetic process via lathosterol|cholesterol metabolic process|hemopoiesis|ossificati…
RARRES1	3277.45	2044.9	4510.01	2.20571	1.14124	5.0938e-115	1.60788e-112	Up	53.0728	52.2267	53.519	23.6813	23.1042	24.745	100620650	RARRES1	protein_coding	Retinoic acid receptor responder protein 1			GO:0070062,GO:0005615,GO:0016020,GO:0008191,GO:0008285	extracellular exosome|extracellular space|membrane|metalloendopeptidase inhibitor activity|negative regulation of cell population proliferation
SLC20A1	7635.99	10133	5138.93	0.507114	-0.979619	1.40031e-106	4.33673e-104	Down	38.4151	38.7894	37.7891	77.8508	77.8195	69.7058	100518065	Slc20a1	protein_coding	Sodium-dependent phosphate transporter 1			GO:0016020,GO:0005315,GO:0015293,GO:0035435	membrane|inorganic phosphate transmembrane transporter activity|symporter activity|phosphate ion transmembrane transport
NOX4	5202.37	3483.57	6921.16	1.98697	0.990569	3.07333e-104	9.34177e-102	Up	18.2725	19.6291	18.3341	9.00221	9.5771	9.54343	100523323	NOX4	protein_coding	NADPH oxidase 4	ssc05208,ssc05010,ssc05022,ssc04936,ssc04933	Chemical carcinogenesis - reactive oxygen species|Alzheimer disease|Pathways of neurodegeneration - multiple diseases|Alcoholic liver disease|AGE-RAGE signaling pathway in diabetic complications	GO:0005789,GO:0005925,GO:0005886,GO:0050664,GO:0072593	endoplasmic reticulum membrane|focal adhesion|plasma membrane|oxidoreductase activity, acting on NAD(P)H, oxygen as acceptor|reactive oxygen species metabolic process
ANKRD1	25125.2	31476.9	18773.6	0.596426	-0.745584	3.12771e-103	9.33423e-101	Down	254.551	249.018	260.876	434.011	425.165	414.462	396959	ANKRD1	protein_coding	ankyrin repeat domain 1			GO:0005737,GO:0005634,GO:0048471,GO:0003779,GO:0061629,GO:0031432,GO:0006357	cytoplasm|nucleus|perinuclear region of cytoplasm|actin binding|RNA polymerase II-specific DNA-binding transcription factor binding|titin binding|regulation of transcription by RNA polymerase II
TTN	12266.3	16856.1	7676.47	0.455448	-1.13464	1.82279e-102	5.34274e-100	Down	1.77859	1.80026	2.06605	4.25738	4.18084	3.88152	100519519	Ttn	protein_coding	Titin	ssc05410,ssc05414	Hypertrophic cardiomyopathy|Dilated cardiomyopathy	GO:0031672,GO:0000794,GO:0031674,GO:0031430,GO:0005859,GO:0030017,GO:0005865,GO:1990733,GO:0030018,GO:0051015,GO:0042805,GO:0030506,GO:0005524,GO:0005509,GO:0005516,GO:0019899,GO:0042802,GO:0051371,GO:0002020,GO:0019901,GO:0043621,GO:0106310,GO:0004674,GO:0004713,GO:0005200,GO:0008307,GO:0097493,GO:0031433,GO:0007512,GO:0055013,GO:0060048,GO:0003300,GO:0055008,GO:0055003,GO:0035995,GO:0043056,GO:…	A band|condensed nuclear chromosome|I band|M band|muscle myosin complex|sarcomere|striated muscle thin filament|titin-telethonin complex|Z disc|actin filament binding|actinin binding|ankyrin binding|ATP binding|calcium ion binding|calmodulin binding|enzyme binding|identical protein binding|muscle alpha-actinin binding|protease binding|protein kinase binding|protein self-association|protein serine…
ASS1	4113.57	2741.07	5486.06	2.00116	1.00083	5.49836e-102	1.58333e-99	Up	73.8329	69.1506	69.6959	35.5684	35.9433	34.0976	414411	ASS1	protein_coding	Argininosuccinate synthase	ssc00250,ssc00220,ssc05418	Alanine, aspartate and glutamate metabolism|Arginine biosynthesis|Fluid shear stress and atherosclerosis	GO:0005737,GO:0005829,GO:0004055,GO:0005524,GO:0006526,GO:0000053,GO:0007623,GO:0000050	cytoplasm|cytosol|argininosuccinate synthase activity|ATP binding|arginine biosynthetic process|argininosuccinate metabolic process|circadian rhythm|urea cycle
FBN1	31634.9	23253.3	40016.6	1.72094	0.783198	1.59402e-100	4.51109e-98	Up	103.994	107.696	111.135	62.8437	60.8612	62.6551	414836	FBN1	protein_coding	fibrillin 1	ssc04350	TGF-beta signaling pathway	GO:0031012,GO:0005576,GO:0005615,GO:0001527,GO:0005509,GO:0005201,GO:0008201,GO:0005179,GO:0034199,GO:0009653,GO:0042593,GO:0006006,GO:0010737	extracellular matrix|extracellular region|extracellular space|microfibril|calcium ion binding|extracellular matrix structural constituent|heparin binding|hormone activity|activation of protein kinase A activity|anatomical structure morphogenesis|glucose homeostasis|glucose metabolic process|protein kinase A signaling
LTBP1	37164.7	28349.7	45979.7	1.62188	0.69767	5.44161e-99	1.51387e-96	Up	198.272	193.981	200.726	122.02	119.583	121.647	100627243	LTBP1	protein_coding	Latent-transforming growth factor beta-binding protein 1	ssc04350	TGF-beta signaling pathway	GO:0062023,GO:0005788,GO:0031012,GO:0005576,GO:0001527,GO:0032991,GO:0005509,GO:0050436,GO:0050431,GO:0005024,GO:1901388,GO:0035583	collagen-containing extracellular matrix|endoplasmic reticulum lumen|extracellular matrix|extracellular region|microfibril|protein-containing complex|calcium ion binding|microfibril binding|transforming growth factor beta binding|transforming growth factor beta receptor activity|regulation of transforming growth factor beta activation|sequestering of TGFbeta in extracellular matrix
GPX1	1746.05	2484.4	1007.71	0.40571	-1.30148	4.79668e-98	1.31221e-95	Down	31.6895	31.3044	33.9124	78.9254	77.6512	80.7785	397403	GPX1	protein_coding	glutathione peroxidase 1	ssc00480,ssc04918,ssc05014,ssc05016,ssc05022	Glutathione metabolism|Thyroid hormone synthesis|Amyotrophic lateral sclerosis|Huntington disease|Pathways of neurodegeneration - multiple diseases	GO:0005829,GO:0005739,GO:0004602,GO:0004601,GO:0047066,GO:0019369,GO:0006749,GO:0042744,GO:0019372,GO:0042542,GO:0010269	cytosol|mitochondrion|glutathione peroxidase activity|peroxidase activity|phospholipid-hydroperoxide glutathione peroxidase activity|arachidonic acid metabolic process|glutathione metabolic process|hydrogen peroxide catabolic process|lipoxygenase pathway|response to hydrogen peroxide|response to selenium ion
LOC100525572	4200.37	2623.58	5777.17	2.20223	1.13896	6.32747e-97	1.70261e-94	Up	10.0178	10.1884	10.3103	4.68373	4.23509	4.84237	100525572	Slamf9	protein_coding	SLAM family member 9			GO:0009986,GO:0009897,GO:0042742,GO:0002410,GO:0002273,GO:0042110	cell surface|external side of plasma membrane|defense response to bacterium|plasmacytoid dendritic cell chemotaxis|plasmacytoid dendritic cell differentiation|T cell activation
SLC2A5	1406.42	740.39	2072.46	2.79821	1.4845	3.20807e-96	8.4931e-94	Up	21.3411	19.8024	20.8158	7.9147	7.30621	6.77779	100625876	SLC2A5	protein_coding	Solute carrier family 2, facilitated glucose transporter member 5	ssc04973	Carbohydrate digestion and absorption	GO:0016324,GO:0016020,GO:0005886,GO:0042383,GO:0070061,GO:0005353,GO:0015149,GO:0071332,GO:1990539,GO:0015755,GO:0015749,GO:0003044,GO:0009750	apical plasma membrane|membrane|plasma membrane|sarcolemma|fructose binding|fructose transmembrane transporter activity|hexose transmembrane transporter activity|cellular response to fructose stimulus|fructose import across plasma membrane|fructose transmembrane transport|monosaccharide transmembrane transport|regulation of systemic arterial blood pressure mediated by a chemical signal|response t…
IQGAP2	2127.95	3025.03	1230.88	0.406885	-1.29731	3.36596e-96	8.76966e-94	Down	5.5743	5.081	5.49129	12.8472	12.7536	13.8192	100521253	IQGAP2	protein_coding	Ras GTPase-activating-like protein IQGAP2	ssc04810	Regulation of actin cytoskeleton	GO:0015629,GO:0009986,GO:0005737,GO:0005829,GO:0070062,GO:0030175,GO:0030027,GO:0005874,GO:0005902,GO:0005886,GO:0030667,GO:0003779,GO:0051015,GO:0071933,GO:0005516,GO:0005096,GO:0005095,GO:0005547,GO:0031267,GO:0034314,GO:0032956,GO:2000249,GO:0043087,GO:0007165,GO:0070493	actin cytoskeleton|cell surface|cytoplasm|cytosol|extracellular exosome|filopodium|lamellipodium|microtubule|microvillus|plasma membrane|secretory granule membrane|actin binding|actin filament binding|Arp2/3 complex binding|calmodulin binding|GTPase activator activity|GTPase inhibitor activity|phosphatidylinositol-3,4,5-trisphosphate binding|small GTPase binding|Arp2/3 complex-mediated actin nucl…
SERPINB2	463.672	783.938	143.405	0.18303	-2.44984	8.44257e-96	2.16525e-93	Down	1.76834	1.96629	1.88804	10.0354	9.67156	10.8158	100519286	SERPINB2	protein_coding	Plasminogen activator inhibitor 2	ssc04610	Complement and coagulation cascades	GO:0001533,GO:0005737,GO:0005576,GO:0005615,GO:0005886,GO:0004867,GO:0042730,GO:0043066,GO:0010951,GO:0042060	cornified envelope|cytoplasm|extracellular region|extracellular space|plasma membrane|serine-type endopeptidase inhibitor activity|fibrinolysis|negative regulation of apoptotic process|negative regulation of endopeptidase activity|wound healing
TJP2	9292.29	11697.7	6886.83	0.588739	-0.7643	8.72406e-95	2.20303e-92	Down	27.1491	26.5877	27.1517	44.8714	45.4575	46.1822	100513065	TJP2	protein_coding	tight junction protein 2	ssc04530	Tight junction	GO:0005923,GO:0009986,GO:0005634,GO:0005886,GO:0050839,GO:0098609,GO:0045216,GO:0090557,GO:1905605,GO:0150105	bicellular tight junction|cell surface|nucleus|plasma membrane|cell adhesion molecule binding|cell-cell adhesion|cell-cell junction organization|establishment of endothelial intestinal barrier|positive regulation of blood-brain barrier permeability|protein localization to cell-cell junction
SQLE	6674.59	8591.54	4757.64	0.553734	-0.852734	4.22086e-94	1.04971e-91	Down	41.3016	42.0913	39.5804	73.7882	72.4123	74.4064	100113409	SQLE	protein_coding	squalene epoxidase	ssc00100	Steroid biosynthesis	GO:0005783,GO:0005789,GO:0043231,GO:0016020,GO:0071949,GO:0004506,GO:0006725,GO:0008203,GO:0140042,GO:0042127,GO:0010033,GO:0016126	endoplasmic reticulum|endoplasmic reticulum membrane|intracellular membrane-bounded organelle|membrane|FAD binding|squalene monooxygenase activity|cellular aromatic compound metabolic process|cholesterol metabolic process|lipid droplet formation|regulation of cell population proliferation|response to organic substance|sterol biosynthetic process
MAF	1709.86	2422.99	996.726	0.411434	-1.28127	4.36106e-94	1.06839e-91	Down	14.8106	15.6841	15.07	35.0143	37.0762	37.9544	106510466	MAF	protein_coding	Transcription factor Maf	ssc04658,ssc05202,ssc05321	Th1 and Th2 cell differentiation|Transcriptional misregulation in cancer|Inflammatory bowel disease	GO:0005634,GO:0003677,GO:0003700	nucleus|DNA binding|DNA-binding transcription factor activity
AKR1CL1	8624.65	6112.52	11136.8	1.82178	0.865348	4.08015e-93	9.84876e-91	Up	191.468	182.058	177.144	103.082	100.702	96.5593	654406	Akr1c15	protein_coding	aldo-keto reductase family 1%2C member C-like 1	ssc00140,ssc00590,ssc00790,ssc04913,ssc05208	Steroid hormone biosynthesis|Arachidonic acid metabolism|Folate biosynthesis|Ovarian steroidogenesis|Chemical carcinogenesis - reactive oxygen species	GO:0005737,GO:0005829,GO:0004032,GO:0004033,GO:0047886,GO:0047086,GO:0016229,GO:0008202	cytoplasm|cytosol|alditol:NADP+ 1-oxidoreductase activity|aldo-keto reductase (NADP) activity|farnesol dehydrogenase activity|ketosteroid monooxygenase activity|steroid dehydrogenase activity|steroid metabolic process
GREB1	2222.64	1295.95	3149.32	2.43067	1.28135	2.29564e-92	5.46097e-90	Up	9.68536	9.57099	10.3402	3.68314	4.28614	4.13603	100511013	GREB1	protein_coding	Protein GREB1			GO:0070062,GO:0016020,GO:0005654	extracellular exosome|membrane|nucleoplasm
COL4A1	168358	128923	207793	1.61176	0.688639	5.83831e-90	1.369e-87	Up	825.249	811.167	864.53	522.43	520.441	499.173	100515336	Col4a1	protein_coding	Collagen alpha-1(IV) chain	ssc04151,ssc04512,ssc04510,ssc04926,ssc04974,ssc05200,ssc05222,ssc05165,ssc05146,ssc04933	PI3K-Akt signaling pathway|ECM-receptor interaction|Focal adhesion|Relaxin signaling pathway|Protein digestion and absorption|Pathways in cancer|Small cell lung cancer|Human papillomavirus infection|Amoebiasis|AGE-RAGE signaling pathway in diabetic complications	GO:0005604,GO:0005587,GO:0062023,GO:0031012,GO:0005576,GO:0005615,GO:0005201,GO:0030020,GO:0048407,GO:0071711,GO:0048514,GO:0007420,GO:0001569,GO:0071230,GO:0038063,GO:0030855,GO:0030198,GO:0007528,GO:0061333,GO:0061304	basement membrane|collagen type IV trimer|collagen-containing extracellular matrix|extracellular matrix|extracellular region|extracellular space|extracellular matrix structural constituent|extracellular matrix structural constituent conferring tensile strength|platelet-derived growth factor binding|basement membrane organization|blood vessel morphogenesis|brain development|branching involved in b…
EEF2K	6469.73	8171.29	4768.17	0.58351	-0.777172	1.74141e-89	4.02584e-87	Down	18.7006	18.3985	18.2713	31.0972	31.4855	31.6975	100523723	EEF2K	protein_coding	Eukaryotic elongation factor 2 kinase	ssc04152,ssc04921	AMPK signaling pathway|Oxytocin signaling pathway	GO:0005737,GO:0005829,GO:0043197,GO:0098978,GO:0014069,GO:0005524,GO:0005509,GO:0005516,GO:0004686,GO:0004672,GO:0004674,GO:0008135,GO:0071454,GO:1990416,GO:0071277,GO:0071320,GO:0032869,GO:0043066,GO:0061003,GO:0045807,GO:0051965,GO:0046777,GO:0031952,GO:0140245,GO:0002931,GO:1990637,GO:0006414	cytoplasm|cytosol|dendritic spine|glutamatergic synapse|postsynaptic density|ATP binding|calcium ion binding|calmodulin binding|elongation factor-2 kinase activity|protein kinase activity|protein serine/threonine kinase activity|translation factor activity, RNA binding|cellular response to anoxia|cellular response to brain-derived neurotrophic factor stimulus|cellular response to calcium ion|cell…
TNXB	3509.81	4745.25	2274.38	0.479308	-1.06097	1.28517e-87	2.92982e-85	Down	3.77169	3.48518	3.90376	7.49632	8.13147	7.5202	445520	TNC	protein_coding	tenascin-X	ssc04151,ssc04512,ssc04510,ssc05206,ssc05165	PI3K-Akt signaling pathway|ECM-receptor interaction|Focal adhesion|MicroRNAs in cancer|Human papillomavirus infection	GO:0005604,GO:0062023,GO:0005788,GO:0005576,GO:0005615,GO:0005925,GO:0005614,GO:0016020,GO:0098966,GO:0090733,GO:0005201,GO:0045545,GO:0007155,GO:0060739,GO:0002009,GO:0007528,GO:0031175,GO:0001649,GO:0014012,GO:0008284,GO:0010628,GO:0060740,GO:0030155,GO:0001558,GO:0030334,GO:0050727,GO:0009611	basement membrane|collagen-containing extracellular matrix|endoplasmic reticulum lumen|extracellular region|extracellular space|focal adhesion|interstitial matrix|membrane|perisynaptic extracellular matrix|tenascin complex|extracellular matrix structural constituent|syndecan binding|cell adhesion|mesenchymal-epithelial cell signaling involved in prostate gland development|morphogenesis of an epit…
ABCB1	1266.53	678.952	1854.11	2.73138	1.44963	1.46607e-85	3.29645e-83	Up	10.4215	9.8695	10.7794	3.45473	4.03384	3.82139	396910	ABCB1	protein_coding	ATP-binding cassette%2C sub-family B (MDR/TAP)%2C member 1	ssc02010,ssc04976,ssc05206,ssc05226	ABC transporters|Bile secretion|MicroRNAs in cancer|Gastric cancer	GO:0016324,GO:0009986,GO:0005737,GO:0098591,GO:0070062,GO:0016020,GO:0005654,GO:0005886,GO:0008559,GO:0005524,GO:0016887,GO:0042626,GO:0046943,GO:0099038,GO:0015562,GO:0140328,GO:0090554,GO:0090555,GO:0022857,GO:0031625,GO:0042910,GO:1905039,GO:0099040,GO:0140115,GO:0000086,GO:0045332,GO:1901529,GO:2001225,GO:0047484,GO:0009410,GO:0072089,GO:0046865,GO:0070633,GO:0055085,GO:0150104,GO:1990961,GO:…	apical plasma membrane|cell surface|cytoplasm|external side of apical plasma membrane|extracellular exosome|membrane|nucleoplasm|plasma membrane|ABC-type xenobiotic transporter activity|ATP binding|ATP hydrolysis activity|ATPase-coupled transmembrane transporter activity|carboxylic acid transmembrane transporter activity|ceramide floppase activity|efflux transmembrane transporter activity|floppas…
LOC110260316	1426.08	828.323	2023.84	2.44374	1.28909	5.64491e-85	1.2521e-82	Up	24.3057	25.4226	26.4665	10.0636	10.7436	10.1863	110260316	Cd48	protein_coding	CD48 antigen			GO:0009897,GO:0005576,GO:0045121,GO:0005886,GO:0032991,GO:0045576,GO:0007165,GO:0042110	external side of plasma membrane|extracellular region|membrane raft|plasma membrane|protein-containing complex|mast cell activation|signal transduction|T cell activation
CTSD	42040.5	51099.3	32981.7	0.645456	-0.63161	8.37881e-85	1.83373e-82	Down	412.213	415.658	429.84	642.716	643.898	649.463	494568	CTSD	protein_coding	cathepsin D	ssc04071,ssc04142,ssc04140,ssc04210,ssc04915,ssc05152,ssc05415	Sphingolipid signaling pathway|Lysosome|Autophagy - animal|Apoptosis|Estrogen signaling pathway|Tuberculosis|Diabetic cardiomyopathy	GO:0031904,GO:0005615,GO:0005764,GO:0042470,GO:0004190,GO:0000045,GO:1901143,GO:0038020,GO:0006508	endosome lumen|extracellular space|lysosome|melanosome|aspartic-type endopeptidase activity|autophagosome assembly|insulin catabolic process|insulin receptor recycling|proteolysis
CRIM1	15651.9	11752	19551.8	1.6637	0.734393	3.02069e-84	6.52389e-82	Up	84.3296	82.1867	86.1404	51.5647	49.1954	50.1197	100525394	Crim1	protein_coding	Cysteine-rich motor neuron 1 protein			GO:0005576,GO:0005886,GO:0030165,GO:0004867,GO:0030514,GO:0045668	extracellular region|plasma membrane|PDZ domain binding|serine-type endopeptidase inhibitor activity|negative regulation of BMP signaling pathway|negative regulation of osteoblast differentiation
ITGA9	2724.44	1840.45	3608.42	1.96053	0.971244	4.86445e-84	1.03695e-81	Up	10.8286	11.0623	11.0986	5.70702	5.65668	5.35737	100626707	ITGA9	protein_coding	Integrin alpha-9	ssc04151,ssc04512,ssc04514,ssc04510,ssc04810,ssc05165,ssc05410,ssc05412,ssc05414	PI3K-Akt signaling pathway|ECM-receptor interaction|Cell adhesion molecules|Focal adhesion|Regulation of actin cytoskeleton|Human papillomavirus infection|Hypertrophic cardiomyopathy|Arrhythmogenic right ventricular cardiomyopathy|Dilated cardiomyopathy	GO:0009925,GO:0009897,GO:0008305,GO:0005886,GO:0005178,GO:0046872,GO:0007155,GO:0033627,GO:0098609,GO:0007160,GO:0007229,GO:0050900,GO:0030593	basal plasma membrane|external side of plasma membrane|integrin complex|plasma membrane|integrin binding|metal ion binding|cell adhesion|cell adhesion mediated by integrin|cell-cell adhesion|cell-matrix adhesion|integrin-mediated signaling pathway|leukocyte migration|neutrophil chemotaxis
SGK1	3396.23	4425.01	2367.44	0.535094	-0.902136	9.72123e-84	2.04569e-81	Down	14.9251	15.5684	15.609	28.3513	28.5574	28.7061	100625739	SGK1	protein_coding	serum/glucocorticoid regulated kinase 1	ssc04068,ssc04151,ssc04150,ssc04960	FoxO signaling pathway|PI3K-Akt signaling pathway|mTOR signaling pathway|Aldosterone-regulated sodium reabsorption	GO:0005789,GO:0005739,GO:0005634,GO:0005886,GO:0005524,GO:0106310,GO:0004674,GO:0006915,GO:0006468	endoplasmic reticulum membrane|mitochondrion|nucleus|plasma membrane|ATP binding|protein serine kinase activity|protein serine/threonine kinase activity|apoptotic process|protein phosphorylation
DHCR7	2704.16	3629.59	1778.74	0.490042	-1.02902	2.4652e-83	5.122e-81	Down	18.8529	18.5562	19.1148	39.953	38.2871	36.3784	100627707	DHCR7	protein_coding	7-dehydrocholesterol reductase	ssc00100	Steroid biosynthesis	GO:0005789,GO:0005640,GO:0047598,GO:0050661,GO:0016627,GO:0009918,GO:0016132,GO:0006695,GO:0016126	endoplasmic reticulum membrane|nuclear outer membrane|7-dehydrocholesterol reductase activity|NADP binding|oxidoreductase activity, acting on the CH-CH group of donors|sterol delta7 reductase activity|brassinosteroid biosynthetic process|cholesterol biosynthetic process|sterol biosynthetic process
UAP1L1	5209.32	6581.76	3836.89	0.582916	-0.778641	7.21238e-83	1.4798e-80	Down	21.8351	21.59	21.2871	36.5957	37.812	35.9121	110258063	UAP1L1	protein_coding	UDP-N-acetylhexosamine pyrophosphorylase-like protein 1	ssc00520	Amino sugar and nucleotide sugar metabolism	GO:0003977,GO:0006048	UDP-N-acetylglucosamine diphosphorylase activity|UDP-N-acetylglucosamine biosynthetic process
FDFT1	6051.56	7819.83	4283.28	0.547699	-0.868544	1.89392e-82	3.83789e-80	Down	36.4512	34.4605	34.4396	64.0925	61.7865	65.185	100312971	FDFT1	protein_coding	farnesyl-diphosphate farnesyltransferase 1	ssc00100	Steroid biosynthesis	GO:0005789,GO:0004310,GO:0046872,GO:0051996,GO:0006695,GO:0045338,GO:0008299	endoplasmic reticulum membrane|farnesyl-diphosphate farnesyltransferase activity|metal ion binding|squalene synthase activity|cholesterol biosynthetic process|farnesyl diphosphate metabolic process|isoprenoid biosynthetic process
ELN	267.673	52.1264	483.22	9.27224	3.21292	3.22721e-81	6.45992e-79	Up	3.55757	3.6842	3.24831	0.400393	0.311162	0.411253	100628118	ELN	protein_coding	elastin-like	ssc04974	Protein digestion and absorption	GO:0062023,GO:0071953,GO:0005576,GO:0005201	collagen-containing extracellular matrix|elastic fiber|extracellular region|extracellular matrix structural constituent
MAOB	4046.18	2829.12	5263.24	1.8604	0.895613	1.55286e-79	3.07092e-77	Up	49.8925	46.7823	49.5282	25.1901	26.9224	25.9934	414909	MAOB	protein_coding	monoamine oxidase B	ssc00260,ssc00330,ssc00340,ssc00350,ssc00360,ssc00380,ssc00982,ssc04728,ssc04726,ssc05012,ssc05030,ssc05031,ssc05034	Glycine, serine and threonine metabolism|Arginine and proline metabolism|Histidine metabolism|Tyrosine metabolism|Phenylalanine metabolism|Tryptophan metabolism|Drug metabolism - cytochrome P450|Dopaminergic synapse|Serotonergic synapse|Parkinson disease|Cocaine addiction|Amphetamine addiction|Alcoholism	GO:0005741,GO:0005739,GO:0052595,GO:0050660,GO:0097621,GO:0052596,GO:0008131	mitochondrial outer membrane|mitochondrion|aliphatic amine oxidase activity|flavin adenine dinucleotide binding|monoamine oxidase activity|phenethylamine:oxygen oxidoreductase (deaminating) activity|primary amine oxidase activity
SLC40A1	50775.6	40013.3	61537.9	1.53793	0.62099	4.22648e-79	8.25875e-77	Up	450.95	462.074	436.922	293.216	287.947	290.874	100737517	SLC40A1	protein_coding	Solute carrier family 40 protein member 1	ssc04216,ssc04978	Ferroptosis|Mineral absorption	GO:0016323,GO:0005381,GO:0046872,GO:0017046,GO:0055072,GO:0034755	basolateral plasma membrane|iron ion transmembrane transporter activity|metal ion binding|peptide hormone binding|iron ion homeostasis|iron ion transmembrane transport
PLOD2	39089.7	29841.6	48337.8	1.61982	0.695832	1.3745e-78	2.65424e-76	Up	288.774	305.173	280.091	177.88	177.032	181.118	641354	PLOD2	protein_coding	Procollagen-lysine,2-oxoglutarate 5-dioxygenase 2	ssc00310	Lysine degradation	GO:0005783,GO:0005789,GO:0070062,GO:0030867,GO:0005506,GO:0031418,GO:0008475,GO:0046947,GO:0017185,GO:0036211,GO:0001666	endoplasmic reticulum|endoplasmic reticulum membrane|extracellular exosome|rough endoplasmic reticulum membrane|iron ion binding|L-ascorbic acid binding|procollagen-lysine 5-dioxygenase activity|hydroxylysine biosynthetic process|peptidyl-lysine hydroxylation|protein modification process|response to hypoxia
ENTPD6	4379.61	5688.1	3071.12	0.539924	-0.889171	8.76473e-78	1.67284e-75	Down	32.6024	30.5811	33.6411	60.2938	59.8841	58.0409	100626131	Entpd6	protein_coding	Ectonucleoside triphosphate diphosphohydrolase 6	ssc00230,ssc00240	Purine metabolism|Pyrimidine metabolism	GO:0009986,GO:0005576,GO:0005615,GO:0005794,GO:0000139,GO:0016020,GO:0005886,GO:0005524,GO:0036384,GO:0004382,GO:0008894,GO:1990003,GO:0017110,GO:0017111,GO:0045134,GO:0009134,GO:0051592,GO:0032026	cell surface|extracellular region|extracellular space|Golgi apparatus|Golgi membrane|membrane|plasma membrane|ATP binding|CDP phosphatase activity|GDP phosphatase activity|guanosine-5'-triphosphate,3'-diphosphate diphosphatase activity|IDP phosphatase activity|nucleoside diphosphate phosphatase activity|ribonucleoside triphosphate phosphatase activity|UDP phosphatase activity|nucleoside diphospha…
TRIM63	628.623	967.766	289.48	0.299217	-1.74074	8.7014e-77	1.64166e-74	Down	6.10038	6.29893	6.59605	20.853	22.1164	20.1536	100431101	TRIM63	protein_coding	tripartite motif containing 63			GO:0005737,GO:0031430,GO:0005874,GO:0005634,GO:0030018,GO:0031432,GO:0061630,GO:0008270,GO:0006936,GO:0010614,GO:0016567,GO:0014878,GO:0051384,GO:0070555,GO:0007165,GO:0014732	cytoplasm|M band|microtubule|nucleus|Z disc|titin binding|ubiquitin protein ligase activity|zinc ion binding|muscle contraction|negative regulation of cardiac muscle hypertrophy|protein ubiquitination|response to electrical stimulus involved in regulation of muscle adaptation|response to glucocorticoid|response to interleukin-1|signal transduction|skeletal muscle atrophy
STK38L	21828.6	26507.8	17149.4	0.646959	-0.628254	4.95018e-76	9.23321e-74	Down	89.8148	94.9821	89.5313	141.295	141.414	138.598	100516734	STK38L	protein_coding	Serine/threonine-protein kinase 38-like			GO:0015629,GO:0005737,GO:0005829,GO:0098978,GO:0016020,GO:0003779,GO:0005524,GO:0000287,GO:0106310,GO:0004674,GO:0035556,GO:0018105,GO:0099173,GO:0006468,GO:0051128	actin cytoskeleton|cytoplasm|cytosol|glutamatergic synapse|membrane|actin binding|ATP binding|magnesium ion binding|protein serine kinase activity|protein serine/threonine kinase activity|intracellular signal transduction|peptidyl-serine phosphorylation|postsynapse organization|protein phosphorylation|regulation of cellular component organization
KIAA0930	26073.9	31807.1	20340.7	0.639519	-0.644941	6.94761e-76	1.28133e-73	Down	53.0404	52.3423	55.3947	82.3989	83.3771	84.0295	100736589	KIAA0930	protein_coding	Uncharacterized protein KIAA0930
ITGA1	3587.81	2544.2	4631.41	1.82041	0.864267	1.88224e-75	3.43278e-73	Up	11.392	11.5613	11.2669	6.30748	6.04699	6.31893	100512142	ITGA1	protein_coding	Integrin alpha-1	ssc04151,ssc04512,ssc04510,ssc04810,ssc04640,ssc05165,ssc05410,ssc05412,ssc05414	PI3K-Akt signaling pathway|ECM-receptor interaction|Focal adhesion|Regulation of actin cytoskeleton|Hematopoietic cell lineage|Human papillomavirus infection|Hypertrophic cardiomyopathy|Arrhythmogenic right ventricular cardiomyopathy|Dilated cardiomyopathy	GO:0001669,GO:0045178,GO:0009986,GO:0009897,GO:0070062,GO:0005925,GO:0034665,GO:0008305,GO:0016020,GO:0045121,GO:0043005,GO:0043204,GO:0005886,GO:0005518,GO:0098639,GO:0005178,GO:0046872,GO:0019903,GO:0033627,GO:0098609,GO:0007160,GO:0045123,GO:0007229,GO:0008285,GO:0042059,GO:0048812,GO:0030593,GO:0043410,GO:0043525,GO:0032516,GO:0042311	acrosomal vesicle|basal part of cell|cell surface|external side of plasma membrane|extracellular exosome|focal adhesion|integrin alpha1-beta1 complex|integrin complex|membrane|membrane raft|neuron projection|perikaryon|plasma membrane|collagen binding|collagen binding involved in cell-matrix adhesion|integrin binding|metal ion binding|protein phosphatase binding|cell adhesion mediated by integrin…
TSPAN18	3067.95	4003.61	2132.29	0.532675	-0.908674	1.18146e-74	2.10787e-72	Down	12.1115	12.2368	12.6535	22.6258	22.805	23.5913	100520775	TSPAN18	protein_coding	Tetraspanin-18			GO:0005886	plasma membrane
CCND1	612.572	937.812	287.333	0.306389	-1.70657	4.32499e-74	7.63337e-72	Down	1.70535	1.71661	1.73422	5.74334	5.59951	5.38018	100738589	CCND1	protein_coding	G1/S-specific cyclin-D1	ssc04310,ssc04340,ssc04390,ssc04371,ssc04630,ssc04068,ssc04151,ssc04152,ssc04110,ssc04115,ssc04218,ssc04510,ssc04530,ssc04917,ssc04921,ssc04919,ssc05200,ssc05206,ssc05205,ssc05207,ssc05203,ssc05210,ssc05212,ssc05225,ssc05226,ssc05214,ssc05216,ssc05221,ssc05220,ssc05218,ssc05219,ssc05215,ssc05213,ssc05224,ssc05222,ssc05223,ssc05166,ssc05160,ssc05162,ssc05163,ssc05167,ssc05169,ssc05165,ssc05416,ssc…	Wnt signaling pathway|Hedgehog signaling pathway|Hippo signaling pathway|Apelin signaling pathway|JAK-STAT signaling pathway|FoxO signaling pathway|PI3K-Akt signaling pathway|AMPK signaling pathway|Cell cycle|p53 signaling pathway|Cellular senescence|Focal adhesion|Tight junction|Prolactin signaling pathway|Oxytocin signaling pathway|Thyroid hormone signaling pathway|Pathways in cancer|MicroRNAs …	GO:0000307,GO:0005737,GO:0031965,GO:0005634,GO:0017053,GO:0016538,GO:0003714,GO:0051301,GO:0006974,GO:0000082,GO:0044772,GO:0031571,GO:0000122,GO:0045737,GO:1900087,GO:0010971,GO:0001934,GO:0000079,GO:0070141	cyclin-dependent protein kinase holoenzyme complex|cytoplasm|nuclear membrane|nucleus|transcription repressor complex|cyclin-dependent protein serine/threonine kinase regulator activity|transcription corepressor activity|cell division|cellular response to DNA damage stimulus|G1/S transition of mitotic cell cycle|mitotic cell cycle phase transition|mitotic G1 DNA damage checkpoint signaling|negati…
ASB16	578.445	901.9	254.989	0.282915	-1.82156	1.22633e-73	2.14138e-71	Down	1.86682	2.07177	2.17886	7.25887	7.48583	6.76201	100514598	ASB16	protein_coding	Ankyrin repeat and SOCS box protein 16			GO:0005829,GO:0035556,GO:0016567	cytosol|intracellular signal transduction|protein ubiquitination
ARNT2	30917.3	37282.9	24551.8	0.658534	-0.60267	1.026e-72	1.77271e-70	Down	82.9167	81.3522	84.9375	125.906	124.34	125.751	100157219	ARNT2	protein_coding	Aryl hydrocarbon receptor nuclear translocator 2	ssc05200,ssc05202,ssc05211	Pathways in cancer|Transcriptional misregulation in cancer|Renal cell carcinoma	GO:0034751,GO:0000785,GO:0005737,GO:0005654,GO:0005634,GO:0005667,GO:0017162,GO:0001228,GO:0003700,GO:0000981,GO:0046982,GO:0000978,GO:1990837,GO:0007420,GO:0007417,GO:0001701,GO:0045893,GO:0045944,GO:0006355,GO:0006357,GO:0001666	aryl hydrocarbon receptor complex|chromatin|cytoplasm|nucleoplasm|nucleus|transcription regulator complex|aryl hydrocarbon receptor binding|DNA-binding transcription activator activity, RNA polymerase II-specific|DNA-binding transcription factor activity|DNA-binding transcription factor activity, RNA polymerase II-specific|protein heterodimerization activity|RNA polymerase II cis-regulatory regio…
PLS3	17970.5	14093.1	21847.9	1.55023	0.63248	1.25065e-72	2.13834e-70	Up	174.866	177.535	168.183	112.774	110.266	110.582	100158187	PLS3	protein_coding	Plastin-3			GO:0005884,GO:0032432,GO:0005737,GO:0005829,GO:0005886,GO:0051015,GO:0005509,GO:0051017,GO:0051639,GO:0060348	actin filament|actin filament bundle|cytoplasm|cytosol|plasma membrane|actin filament binding|calcium ion binding|actin filament bundle assembly|actin filament network formation|bone development
COL3A1	20150.4	15332.1	24968.8	1.62846	0.703506	8.17545e-72	1.38342e-69	Up	136.427	134.492	131.477	85.2387	83.4419	76.8907	100152001	Col3a1	protein_coding	collagen type III alpha 1 chain	ssc04611,ssc04926,ssc04974,ssc05146,ssc05415,ssc04933	Platelet activation|Relaxin signaling pathway|Protein digestion and absorption|Amoebiasis|Diabetic cardiomyopathy|AGE-RAGE signaling pathway in diabetic complications	GO:0005581,GO:0005586,GO:0062023,GO:0031012,GO:0005615,GO:0005201,GO:0005178,GO:0046872,GO:0048407,GO:0002020,GO:0046332,GO:0035904,GO:0060414,GO:0071711,GO:0001568,GO:0051216,GO:0007160,GO:0071230,GO:0021987,GO:0002062,GO:0030199,GO:0048565,GO:0048251,GO:0060350,GO:0030198,GO:0048144,GO:0010467,GO:0007507,GO:0001701,GO:0007229,GO:0021819,GO:0036022,GO:0030324,GO:0035264,GO:0050777,GO:2001223,GO:…	collagen trimer|collagen type III trimer|collagen-containing extracellular matrix|extracellular matrix|extracellular space|extracellular matrix structural constituent|integrin binding|metal ion binding|platelet-derived growth factor binding|protease binding|SMAD binding|aorta development|aorta smooth muscle tissue morphogenesis|basement membrane organization|blood vessel development|cartilage dev…
AACS	1661.58	2245.38	1077.78	0.479979	-1.05896	4.85893e-70	8.13821e-68	Down	8.35755	8.53329	8.16842	17.4555	17.0286	17.3802	100156545	AACS	protein_coding	Acetoacetyl-CoA synthetase	ssc00650,ssc00280	Butanoate metabolism|Valine, leucine and isoleucine degradation	GO:0005829,GO:0030729,GO:0005524,GO:0006631,GO:0046951,GO:0032024	cytosol|acetoacetate-CoA ligase activity|ATP binding|fatty acid metabolic process|ketone body biosynthetic process|positive regulation of insulin secretion
P4HA1	14726.9	11102.2	18351.6	1.65298	0.725068	6.28278e-68	1.03126e-65	Up	159.114	160.398	147.609	91.0399	93.2939	96.4025	100037299	P4HA1	protein_coding	prolyl 4-hydroxylase subunit alpha 1	ssc00330	Arginine and proline metabolism	GO:0005783,GO:0005788,GO:0005506,GO:0031418,GO:0004656,GO:0018401	endoplasmic reticulum|endoplasmic reticulum lumen|iron ion binding|L-ascorbic acid binding|procollagen-proline 4-dioxygenase activity|peptidyl-proline hydroxylation to 4-hydroxy-L-proline
PMEPA1	19624	15446.3	23801.7	1.54098	0.623848	6.98345e-68	1.13491e-65	Up	115.279	115.422	121.411	74.9585	75.5773	76.5048	100144523	PMEPA1	protein_coding	prostate transmembrane protein%2C androgen induced 1			GO:0031901,GO:0010008,GO:0000139,GO:0043231,GO:0016020,GO:0005886,GO:0070412,GO:0050699,GO:0030521,GO:0060394,GO:0010991,GO:0030512	early endosome membrane|endosome membrane|Golgi membrane|intracellular membrane-bounded organelle|membrane|plasma membrane|R-SMAD binding|WW domain binding|androgen receptor signaling pathway|negative regulation of pathway-restricted SMAD protein phosphorylation|negative regulation of SMAD protein complex assembly|negative regulation of transforming growth factor beta receptor signaling pathway
GFPT2	11355.6	8665.57	14045.7	1.62096	0.696848	3.67211e-67	5.85834e-65	Up	118.062	117.57	121.264	70.7511	72.1313	75.8627	100518539	GFPT2	protein_coding	Glutamine--fructose-6-phosphate aminotransferase [isomerizing] 2	ssc00520,ssc00250,ssc05415,ssc04931	Amino sugar and nucleotide sugar metabolism|Alanine, aspartate and glutamate metabolism|Diabetic cardiomyopathy|Insulin resistance	GO:0097367,GO:0004360,GO:0006002,GO:0006541,GO:0006487,GO:0006048,GO:0006047	carbohydrate derivative binding|glutamine-fructose-6-phosphate transaminase (isomerizing) activity|fructose 6-phosphate metabolic process|glutamine metabolic process|protein N-linked glycosylation|UDP-N-acetylglucosamine biosynthetic process|UDP-N-acetylglucosamine metabolic process
PLXNC1	759.789	391.935	1127.64	2.87813	1.52513	3.67618e-67	5.85834e-65	Up	3.96072	3.88675	3.94441	1.29612	1.29338	1.48074	100519487	PLXNC1	protein_coding	Plexin-C1	ssc04360	Axon guidance	GO:0150053,GO:0016020,GO:0005886,GO:0002116,GO:0017154,GO:0005102,GO:0007155,GO:0007162,GO:0050772,GO:0030334,GO:0008360,GO:0043087,GO:1905806,GO:1902287	cerebellar climbing fiber to Purkinje cell synapse|membrane|plasma membrane|semaphorin receptor complex|semaphorin receptor activity|signaling receptor binding|cell adhesion|negative regulation of cell adhesion|positive regulation of axonogenesis|regulation of cell migration|regulation of cell shape|regulation of GTPase activity|regulation of synapse pruning|semaphorin-plexin signaling pathway in…
ELOVL6	1244.1	1766.53	721.674	0.408484	-1.29165	4.47053e-67	7.0557e-65	Down	3.65174	3.29589	3.53591	8.4863	8.06421	8.93861	100312970	ELOVL6	protein_coding	Elongation of very long chain fatty acids protein 6	ssc00062,ssc01040	Fatty acid elongation|Biosynthesis of unsaturated fatty acids	GO:0005783,GO:0005789,GO:0009923,GO:0009922,GO:0102756,GO:0034625,GO:0034626,GO:0019367,GO:0042759,GO:0035338,GO:0120162,GO:0030148,GO:0006636,GO:0042761	endoplasmic reticulum|endoplasmic reticulum membrane|fatty acid elongase complex|fatty acid elongase activity|very-long-chain 3-ketoacyl-CoA synthase activity|fatty acid elongation, monounsaturated fatty acid|fatty acid elongation, polyunsaturated fatty acid|fatty acid elongation, saturated fatty acid|long-chain fatty acid biosynthetic process|long-chain fatty-acyl-CoA biosynthetic process|positi…
TMEM255A	661.911	327.578	996.245	3.04171	1.60488	2.41085e-66	3.76873e-64	Up	4.26997	4.29722	4.46488	1.48166	1.30394	1.46967	100152537	TMEM255A	protein_coding	Transmembrane protein 255A			GO:0016020,GO:0009617	membrane|response to bacterium
PRSS12	831.817	465.512	1198.12	2.5738	1.3639	4.27499e-66	6.61979e-64	Up	6.29336	6.52483	6.44279	2.50746	2.49735	2.4312	100524882	PRSS12	protein_coding	Neurotrypsin			GO:0030424,GO:0031410,GO:0030425,GO:0005886,GO:0043083,GO:0043195,GO:0005044,GO:0004252,GO:0008236,GO:0006887,GO:0031638	axon|cytoplasmic vesicle|dendrite|plasma membrane|synaptic cleft|terminal bouton|scavenger receptor activity|serine-type endopeptidase activity|serine-type peptidase activity|exocytosis|zymogen activation
CXADR	2512.57	1740.72	3284.41	1.88688	0.916	9.39656e-66	1.44145e-63	Up	19.0108	19.6629	18.2489	9.79181	9.9543	10.2244	397333	CXADR	protein_coding	Coxsackievirus and adenovirus receptor homolog	ssc03267,ssc05416	Virion - Adenovirus|Viral myocarditis	GO:0001669,GO:0005912,GO:0016327,GO:0016323,GO:0005923,GO:0044297,GO:0005737,GO:0030175,GO:0030426,GO:0014704,GO:0045121,GO:0043005,GO:0005634,GO:0005886,GO:0008013,GO:0050839,GO:0071253,GO:0030165,GO:0031532,GO:0086067,GO:0055013,GO:0045216,GO:0010669,GO:0046629,GO:0008354,GO:0007507,GO:0007157,GO:0034109,GO:0007005,GO:0030593	acrosomal vesicle|adherens junction|apicolateral plasma membrane|basolateral plasma membrane|bicellular tight junction|cell body|cytoplasm|filopodium|growth cone|intercalated disc|membrane raft|neuron projection|nucleus|plasma membrane|beta-catenin binding|cell adhesion molecule binding|connexin binding|PDZ domain binding|actin cytoskeleton reorganization|AV node cell to bundle of His cell commun…
CAPG	6025.92	7411.94	4639.91	0.625953	-0.675874	9.80395e-66	1.49002e-63	Down	48.7974	46.9809	47.2311	76.0059	76.2949	74.707	100519653	Capg	protein_coding	Macrophage-capping protein			GO:0015629,GO:0005814,GO:0005737,GO:0005615,GO:0090543,GO:0030027,GO:0042470,GO:0072686,GO:0005730,GO:0005654,GO:0005634,GO:0045335,GO:0001726,GO:0051015,GO:0005546,GO:0019904,GO:0044877,GO:0051014,GO:0008154,GO:0051016,GO:0030031,GO:0071346,GO:0007417	actin cytoskeleton|centriole|cytoplasm|extracellular space|Flemming body|lamellipodium|melanosome|mitotic spindle|nucleolus|nucleoplasm|nucleus|phagocytic vesicle|ruffle|actin filament binding|phosphatidylinositol-4,5-bisphosphate binding|protein domain specific binding|protein-containing complex binding|actin filament severing|actin polymerization or depolymerization|barbed-end actin filament ca…
DSC3	601.195	295.188	907.201	3.07301	1.61965	2.71511e-65	4.0886e-63	Up	3.198	3.28391	3.39615	1.11348	1.07084	1.00977	100623437	DSC3	protein_coding	Desmocollin-3			GO:0005911,GO:0030057,GO:0005886,GO:0005509,GO:0045295,GO:0098609,GO:0007156	cell-cell junction|desmosome|plasma membrane|calcium ion binding|gamma-catenin binding|cell-cell adhesion|homophilic cell adhesion via plasma membrane adhesion molecules
FAM129A	5027.87	3760.12	6295.63	1.67429	0.74355	1.1977e-64	1.78719e-62	Up	32.2943	30.576	32.2388	18.9848	18.6861	18.7715	100516994	NIBAN1	protein_coding	protein Niban-like			GO:0005737,GO:0005829,GO:0070062,GO:0016020,GO:0005886,GO:0001933,GO:0001934,GO:0045727,GO:0034976	cytoplasm|cytosol|extracellular exosome|membrane|plasma membrane|negative regulation of protein phosphorylation|positive regulation of protein phosphorylation|positive regulation of translation|response to endoplasmic reticulum stress
KANK2	7498.52	9104.72	5892.31	0.647209	-0.627697	2.10377e-64	3.11092e-62	Down	23.3758	24.0161	23.8781	36.0061	36.7737	36.641	110255324	KANK2	protein_coding	KN motif and ankyrin repeat domain-containing protein 2			GO:0005737,GO:0005739,GO:0006915,GO:0072073,GO:0008285,GO:2000134,GO:0033147,GO:0043069,GO:0000122,GO:0070563,GO:0090521,GO:0035023	cytoplasm|mitochondrion|apoptotic process|kidney epithelium development|negative regulation of cell population proliferation|negative regulation of G1/S transition of mitotic cell cycle|negative regulation of intracellular estrogen receptor signaling pathway|negative regulation of programmed cell death|negative regulation of transcription by RNA polymerase II|negative regulation of vitamin D rece…
C1QTNF12	823.856	1221.52	426.19	0.348855	-1.5193	3.48521e-64	5.1077e-62	Down	2.74047	2.81209	2.76165	8.57922	8.0381	7.06769	100523314	C1QTNF12	protein_coding	Adipolin			GO:0005576,GO:0005615,GO:0005179,GO:0051649,GO:0006094,GO:0046323,GO:0045721,GO:0050728,GO:0046326,GO:0046628,GO:0035774,GO:0051897,GO:0043491,GO:0046324	extracellular region|extracellular space|hormone activity|establishment of localization in cell|gluconeogenesis|glucose import|negative regulation of gluconeogenesis|negative regulation of inflammatory response|positive regulation of glucose import|positive regulation of insulin receptor signaling pathway|positive regulation of insulin secretion involved in cellular response to glucose stimulus|p…
SPSB1	2947.8	3810.3	2085.3	0.547299	-0.869598	2.64151e-63	3.83696e-61	Down	13.99	13.1384	14.4007	25.2726	25.0389	25.0908	110261092	SPSB1	protein_coding	SPRY domain-containing SOCS box protein 1			GO:0005829,GO:0019005,GO:1990756,GO:0043161,GO:0016567,GO:0006511	cytosol|SCF ubiquitin ligase complex|ubiquitin ligase-substrate adaptor activity|proteasome-mediated ubiquitin-dependent protein catabolic process|protein ubiquitination|ubiquitin-dependent protein catabolic process
CTHRC1	2750.33	1950.23	3550.44	1.82042	0.864274	3.63485e-63	5.23355e-61	Up	69.9766	74.1031	68.4148	39.1783	39.0433	37.7545	100152510	CTHRC1	protein_coding	Collagen triple helix repeat-containing protein 1			GO:0005581,GO:0062023,GO:0005576,GO:0005615,GO:0016528,GO:0005109,GO:0017147,GO:0016477,GO:0090103,GO:0090177,GO:0060122,GO:0090090,GO:0043932,GO:0001649,GO:0033687,GO:0045669,GO:0033690,GO:0032092,GO:0060071	collagen trimer|collagen-containing extracellular matrix|extracellular region|extracellular space|sarcoplasm|frizzled binding|Wnt-protein binding|cell migration|cochlea morphogenesis|establishment of planar polarity involved in neural tube closure|inner ear receptor cell stereocilium organization|negative regulation of canonical Wnt signaling pathway|ossification involved in bone remodeling|osteo…
ATP6V1A	7209.95	8869.18	5550.71	0.62587	-0.676064	5.31368e-63	7.58424e-61	Down	67.9163	70.8687	68.2746	109.075	107.789	111.797	445531	ATP6V1A	protein_coding	ATPase H+ transporting V1 subunit A	ssc00190,ssc04150,ssc04145,ssc04966,ssc04721,ssc05165,ssc05323	Oxidative phosphorylation|mTOR signaling pathway|Phagosome|Collecting duct acid secretion|Synaptic vesicle cycle|Human papillomavirus infection|Rheumatoid arthritis	GO:0030665,GO:0005829,GO:0005764,GO:0005886,GO:0030133,GO:0000221,GO:0005524,GO:0046933,GO:0046961,GO:0006879,GO:0036295,GO:0045851,GO:1902600	clathrin-coated vesicle membrane|cytosol|lysosome|plasma membrane|transport vesicle|vacuolar proton-transporting V-type ATPase, V1 domain|ATP binding|proton-transporting ATP synthase activity, rotational mechanism|proton-transporting ATPase activity, rotational mechanism|cellular iron ion homeostasis|cellular response to increased oxygen levels|pH reduction|proton transmembrane transport
SPHK1	3402.81	4471.77	2333.85	0.521881	-0.938208	6.79336e-63	9.6126e-61	Down	8.67691	8.76709	8.85904	17.5174	17.4522	15.1305	100519210	SPHK1	protein_coding	Sphingosine kinase 1	ssc00600,ssc04370,ssc04371,ssc04020,ssc04072,ssc04071,ssc04666,ssc05152	Sphingolipid metabolism|VEGF signaling pathway|Apelin signaling pathway|Calcium signaling pathway|Phospholipase D signaling pathway|Sphingolipid signaling pathway|Fc gamma R-mediated phagocytosis|Tuberculosis	GO:0005905,GO:0005737,GO:0005829,GO:0031901,GO:0030139,GO:0043231,GO:0016020,GO:0005634,GO:0005886,GO:0098793,GO:0016407,GO:0005524,GO:0005516,GO:0017050,GO:0003677,GO:0008289,GO:0001727,GO:0000287,GO:0051721,GO:0008481,GO:0038036,GO:0001568,GO:0007420,GO:0019722,GO:0008283,GO:0071363,GO:0070301,GO:0035924,GO:0071897,GO:0006954,GO:0035556,GO:0043066,GO:1900060,GO:0016310,GO:0045766,GO:0030307,GO:…	clathrin-coated pit|cytoplasm|cytosol|early endosome membrane|endocytic vesicle|intracellular membrane-bounded organelle|membrane|nucleus|plasma membrane|presynapse|acetyltransferase activity|ATP binding|calmodulin binding|D-erythro-sphingosine kinase activity|DNA binding|lipid binding|lipid kinase activity|magnesium ion binding|protein phosphatase 2A binding|sphinganine kinase activity|sphingosi…
HDAC9	1222.87	1708.9	736.844	0.431252	-1.2134	2.2996e-62	3.22612e-60	Down	0.482976	0.507781	0.48377	1.07817	1.11469	1.20385	100523163	Hdac9	protein_coding	Histone deacetylase 9	ssc04613,ssc05203,ssc05034	Neutrophil extracellular trap formation|Viral carcinogenesis|Alcoholism	GO:0005737,GO:0000118,GO:0035097,GO:0005634,GO:0005667,GO:0140297,GO:0004407,GO:0042826,GO:0031078,GO:0032129,GO:0034739,GO:0005080,GO:0033558,GO:0061629,GO:0003714,GO:0042113,GO:0030183,GO:0032869,GO:0042632,GO:0006325,GO:0008340,GO:0006281,GO:0007507,GO:0016575,GO:0070932,GO:0070933,GO:1990678,GO:0006954,GO:0001818,GO:0045892,GO:0045814,GO:0051005,GO:0045843,GO:0000122,GO:0007399,GO:0034983,GO:…	cytoplasm|histone deacetylase complex|histone methyltransferase complex|nucleus|transcription regulator complex|DNA-binding transcription factor binding|histone deacetylase activity|histone deacetylase binding|histone H3K14 deacetylase activity|histone H3K9 deacetylase activity|histone H4K16 deacetylase activity|protein kinase C binding|protein lysine deacetylase activity|RNA polymerase II-specif…
SAMD11	652.465	989.333	315.597	0.318888	-1.64888	2.62806e-62	3.65567e-60	Down	2.20591	1.75508	2.14577	6.32624	6.6074	6.09895	102163932	Samd11	protein_coding	Sterile alpha motif domain-containing protein 11			GO:0005634,GO:0003682,GO:0042393,GO:0042731,GO:0043621,GO:0032093,GO:0045892,GO:0000122	nucleus|chromatin binding|histone binding|PH domain binding|protein self-association|SAM domain binding|negative regulation of DNA-templated transcription|negative regulation of transcription by RNA polymerase II
TMEM2	9630.01	11872.7	7387.33	0.622262	-0.684406	3.06945e-62	4.23377e-60	Down	23.6962	24.6336	25.727	40.4222	39.1919	38.6463	100516588	CEMIP2	protein_coding	Cell surface hyaluronidase			GO:0005829,GO:0070062,GO:0043231,GO:0016020,GO:0005730,GO:0005886,GO:0045296,GO:0005509,GO:0004415,GO:0001525,GO:0030214,GO:1903670	cytosol|extracellular exosome|intracellular membrane-bounded organelle|membrane|nucleolus|plasma membrane|cadherin binding|calcium ion binding|hyalurononglucosaminidase activity|angiogenesis|hyaluronan catabolic process|regulation of sprouting angiogenesis
PAG1	3413.41	4286.05	2540.77	0.592796	-0.754392	2.27731e-61	3.11499e-59	Down	3.56029	3.5737	3.51547	5.91381	5.93011	6.00455	100157912	PAG1	protein_coding	Phosphoprotein associated with glycosphingolipid-enriched microdomains 1			GO:0045121,GO:0005886,GO:0042169,GO:0035591,GO:0002250,GO:0035556,GO:0050868,GO:0050863,GO:0007165	membrane raft|plasma membrane|SH2 domain binding|signaling adaptor activity|adaptive immune response|intracellular signal transduction|negative regulation of T cell activation|regulation of T cell activation|signal transduction
MDM2	2948.91	2113.94	3783.89	1.78978	0.839786	5.22403e-61	7.08655e-59	Up	24.6606	24.4195	22.732	13.1794	13.4694	13.2152	100125959	MDM2	protein_coding	MDM2 proto-oncogene	ssc04120,ssc04068,ssc04151,ssc04144,ssc04110,ssc04115,ssc04218,ssc04625,ssc04919,ssc05200,ssc05202,ssc05206,ssc05205,ssc05203,ssc05214,ssc05220,ssc05218,ssc05219,ssc05215,ssc05163,ssc05169,ssc05165,ssc01524,ssc01522	Ubiquitin mediated proteolysis|FoxO signaling pathway|PI3K-Akt signaling pathway|Endocytosis|Cell cycle|p53 signaling pathway|Cellular senescence|C-type lectin receptor signaling pathway|Thyroid hormone signaling pathway|Pathways in cancer|Transcriptional misregulation in cancer|MicroRNAs in cancer|Proteoglycans in cancer|Viral carcinogenesis|Glioma|Chronic myeloid leukemia|Melanoma|Bladder cance…	GO:0005737,GO:0005730,GO:0005654,GO:0005634,GO:0008097,GO:0042802,GO:0046872,GO:0002039,GO:0043021,GO:0043130,GO:0061630,GO:0006915,GO:0043066,GO:0045892,GO:0000122,GO:0016567,GO:0065008,GO:0051726,GO:0006357	cytoplasm|nucleolus|nucleoplasm|nucleus|5S rRNA binding|identical protein binding|metal ion binding|p53 binding|ribonucleoprotein complex binding|ubiquitin binding|ubiquitin protein ligase activity|apoptotic process|negative regulation of apoptotic process|negative regulation of DNA-templated transcription|negative regulation of transcription by RNA polymerase II|protein ubiquitination|regulation…
PLA2G3	2375.06	3061.95	1688.17	0.551323	-0.85903	1.71973e-60	2.25821e-58	Down	14.3723	14.8603	14.402	26.6899	26.7798	25.1801	100511161	PLA2G3	protein_coding	Group 3 secretory phospholipase A2	ssc00564,ssc00565,ssc00590,ssc00591,ssc00592,ssc04014,ssc04270,ssc04972,ssc04975	Glycerophospholipid metabolism|Ether lipid metabolism|Arachidonic acid metabolism|Linoleic acid metabolism|alpha-Linolenic acid metabolism|Ras signaling pathway|Vascular smooth muscle contraction|Pancreatic secretion|Fat digestion and absorption	GO:0005814,GO:0005576,GO:0005886,GO:0055037,GO:0047498,GO:0046872,GO:0050482,GO:0060271,GO:0034375,GO:0034374,GO:0043303,GO:0043524,GO:0046473,GO:0046470,GO:0046337,GO:0046471,GO:0046488,GO:0006658,GO:0010744,GO:0010976,GO:2001135	centriole|extracellular region|plasma membrane|recycling endosome|calcium-dependent phospholipase A2 activity|metal ion binding|arachidonic acid secretion|cilium assembly|high-density lipoprotein particle remodeling|low-density lipoprotein particle remodeling|mast cell degranulation|negative regulation of neuron apoptotic process|phosphatidic acid metabolic process|phosphatidylcholine metabolic p…
QRFPR	1851.7	2433.62	1269.79	0.521731	-0.938622	1.90869e-60	2.48645e-58	Down	15.4159	15.1116	15.4303	29.7859	29.707	28.0433	100522335	QRFPR	protein_coding	Pyroglutamylated RF-amide peptide receptor	ssc04080	Neuroactive ligand-receptor interaction	GO:0016020,GO:0005886,GO:0004930,GO:0004983,GO:0007186	membrane|plasma membrane|G protein-coupled receptor activity|neuropeptide Y receptor activity|G protein-coupled receptor signaling pathway
HEPHL1	8056.55	6142.1	9971	1.62356	0.699157	2.525e-60	3.26342e-58	Up	44.9882	48.032	49.2108	28.5501	29.0927	29.405	100625356	HEPHL1	protein_coding	Ferroxidase HEPHL1	ssc00860,ssc04978	Porphyrin metabolism|Mineral absorption	GO:0005886,GO:0005507,GO:0004322,GO:0016491,GO:0006879,GO:0006825,GO:0055072,GO:0006826	plasma membrane|copper ion binding|ferroxidase activity|oxidoreductase activity|cellular iron ion homeostasis|copper ion transport|iron ion homeostasis|iron ion transport
BMP4	2324.38	1630.76	3018.01	1.85084	0.888179	2.7809e-60	3.56607e-58	Up	20.477	20.3766	20.0304	10.3344	11.1707	11.1846	100113425	BMP4	protein_coding	bone morphogenetic protein 4	ssc04350,ssc04390,ssc04060,ssc04550,ssc04919,ssc05200,ssc05217,ssc05418	TGF-beta signaling pathway|Hippo signaling pathway|Cytokine-cytokine receptor interaction|Signaling pathways regulating pluripotency of stem cells|Thyroid hormone signaling pathway|Pathways in cancer|Basal cell carcinoma|Fluid shear stress and atherosclerosis	GO:0005615,GO:0070700,GO:0042056,GO:0039706,GO:0005125,GO:0008083,GO:0008201,GO:0036305,GO:0009948,GO:0003180,GO:0002043,GO:0030509,GO:0061312,GO:0003130,GO:0071893,GO:0061151,GO:0061149,GO:0060442,GO:0001658,GO:0048754,GO:0060433,GO:0060503,GO:0060449,GO:0055007,GO:0002062,GO:0060197,GO:0007182,GO:0060976,GO:0060363,GO:0035993,GO:0021904,GO:0048701,GO:0042733,GO:0035116,GO:0060272,GO:0003197,GO:…	extracellular space|BMP receptor binding|chemoattractant activity|co-receptor binding|cytokine activity|growth factor activity|heparin binding|ameloblast differentiation|anterior/posterior axis specification|aortic valve morphogenesis|blood vessel endothelial cell proliferation involved in sprouting angiogenesis|BMP signaling pathway|BMP signaling pathway involved in heart development|BMP signali…
ITGA8	6964.26	5510.85	8417.68	1.52753	0.611203	3.16953e-60	4.03292e-58	Up	33.7237	34.0288	34.2213	21.9772	22.1555	22.1988	100512676	ITGA8	protein_coding	Integrin alpha-8	ssc04151,ssc04512,ssc04514,ssc04510,ssc04810,ssc05165,ssc05410,ssc05412,ssc05414	PI3K-Akt signaling pathway|ECM-receptor interaction|Cell adhesion molecules|Focal adhesion|Regulation of actin cytoskeleton|Human papillomavirus infection|Hypertrophic cardiomyopathy|Arrhythmogenic right ventricular cardiomyopathy|Dilated cardiomyopathy	GO:0045177,GO:0009986,GO:0032591,GO:0005783,GO:0009897,GO:0005925,GO:0098978,GO:0034678,GO:0008305,GO:0043204,GO:0005886,GO:0098839,GO:0005178,GO:0046872,GO:0007420,GO:0033627,GO:0030030,GO:0098609,GO:0007160,GO:0045184,GO:0030198,GO:0042472,GO:0007229,GO:0001822,GO:0007613,GO:0048333,GO:0001656,GO:0045944,GO:0030511,GO:0051145,GO:0048745,GO:0034446,GO:0007179	apical part of cell|cell surface|dendritic spine membrane|endoplasmic reticulum|external side of plasma membrane|focal adhesion|glutamatergic synapse|integrin alpha8-beta1 complex|integrin complex|perikaryon|plasma membrane|postsynaptic density membrane|integrin binding|metal ion binding|brain development|cell adhesion mediated by integrin|cell projection organization|cell-cell adhesion|cell-matr…
NRP2	4924.5	3751.77	6097.22	1.62532	0.700721	3.77719e-60	4.76914e-58	Up	14.2924	14.4794	15.0302	8.83904	8.92844	9.01192	100622637	Nrp2	protein_coding	Neuropilin-2			GO:0030424,GO:0098978,GO:0005886,GO:0045211,GO:0008201,GO:0042802,GO:0046872,GO:0017154,GO:0038023,GO:0005021,GO:0001525,GO:0048846,GO:0007411,GO:1990830,GO:1904835,GO:0021612,GO:1903375,GO:0021828,GO:0007507,GO:0050919,GO:0021675,GO:1901166,GO:0001764,GO:0003148,GO:0099175,GO:1902285,GO:0097374,GO:0061549,GO:0097490,GO:0097491,GO:0061551,GO:0036484,GO:0036486,GO:0021649	axon|glutamatergic synapse|plasma membrane|postsynaptic membrane|heparin binding|identical protein binding|metal ion binding|semaphorin receptor activity|signaling receptor activity|vascular endothelial growth factor receptor activity|angiogenesis|axon extension involved in axon guidance|axon guidance|cellular response to leukemia inhibitory factor|dorsal root ganglion morphogenesis|facial nerve …
TCF23	3624.05	4614.09	2634	0.570758	-0.80905	1.39276e-59	1.7451e-57	Down	15.3477	14.2971	14.6407	26.0853	26.6704	24.3561	100522370	TCF23	protein_coding	Transcription factor 23			GO:0005634,GO:0000981,GO:0046983,GO:0000977,GO:0030154,GO:0032502,GO:0007517,GO:0006357	nucleus|DNA-binding transcription factor activity, RNA polymerase II-specific|protein dimerization activity|RNA polymerase II transcription regulatory region sequence-specific DNA binding|cell differentiation|developmental process|muscle organ development|regulation of transcription by RNA polymerase II
HHIPL1	3527.03	2619.33	4434.73	1.69316	0.759718	5.645e-59	7.01947e-57	Up	32.8905	33.7099	32.8681	19.5898	18.9694	19.8006	100625046	Hhipl1	protein_coding	HHIP-like protein 1			GO:0005576,GO:0016020,GO:0005044	extracellular region|membrane|scavenger receptor activity
THBS3	8829.7	6938.54	10720.9	1.54516	0.627752	2.03359e-58	2.50972e-56	Up	87.2003	83.5818	87.9319	54.7	55.5696	56.1035	100155108	THBS3	protein_coding	Thrombospondin-3	ssc04151,ssc04512,ssc04145,ssc04510,ssc05165,ssc05144	PI3K-Akt signaling pathway|ECM-receptor interaction|Phagosome|Focal adhesion|Human papillomavirus infection|Malaria	GO:0062023,GO:0005576,GO:0048471,GO:0005509,GO:0008201,GO:0060346,GO:0007160,GO:0003417,GO:0043931	collagen-containing extracellular matrix|extracellular region|perinuclear region of cytoplasm|calcium ion binding|heparin binding|bone trabecula formation|cell-matrix adhesion|growth plate cartilage development|ossification involved in bone maturation
RDH10	5045.84	6172.96	3918.72	0.634778	-0.655676	4.27222e-58	5.23315e-56	Down	25.2377	24.9532	24.4542	39.1305	38.9265	38.7736	100127136	RDH10	protein_coding	Retinol dehydrogenase 10	ssc00830	Retinol metabolism	GO:0005789,GO:0005811,GO:0004745,GO:0052650,GO:0016616,GO:0060449,GO:0043583,GO:0031076,GO:0035115,GO:0048703,GO:0008406,GO:0001701,GO:0001656,GO:0014032,GO:0043584,GO:0060431,GO:0042574,GO:0002138,GO:0007601	endoplasmic reticulum membrane|lipid droplet|NAD-retinol dehydrogenase activity|NADP-retinol dehydrogenase activity|oxidoreductase activity, acting on the CH-OH group of donors, NAD or NADP as acceptor|bud elongation involved in lung branching|ear development|embryonic camera-type eye development|embryonic forelimb morphogenesis|embryonic viscerocranium morphogenesis|gonad development|in utero em…
PLN	4006.69	5242.6	2770.78	0.528534	-0.919932	4.63309e-58	5.63315e-56	Down	96.1112	100.424	93.16	175.486	172.868	195.953	397421	PLN	protein_coding	phospholamban	ssc04020,ssc04024,ssc04022,ssc04919,ssc04261,ssc05414,ssc05415	Calcium signaling pathway|cAMP signaling pathway|cGMP-PKG signaling pathway|Thyroid hormone signaling pathway|Adrenergic signaling in cardiomyocytes|Dilated cardiomyopathy|Diabetic cardiomyopathy	GO:0090534,GO:0005789,GO:0016020,GO:0031966,GO:0016529,GO:0033017,GO:0042030,GO:0042803,GO:0001675,GO:0086023,GO:0048738,GO:0006874,GO:0046716,GO:0032780,GO:1901895,GO:1901877,GO:1902081,GO:1901020,GO:0010459,GO:0007219,GO:0090279,GO:0051924,GO:0086004,GO:0010881,GO:1901077,GO:0060314,GO:0086092	calcium ion-transporting ATPase complex|endoplasmic reticulum membrane|membrane|mitochondrial membrane|sarcoplasmic reticulum|sarcoplasmic reticulum membrane|ATPase inhibitor activity|protein homodimerization activity|acrosome assembly|adenylate cyclase-activating adrenergic receptor signaling pathway involved in heart process|cardiac muscle tissue development|cellular calcium ion homeostasis|mus…
SRGAP3	682.709	999.343	366.075	0.366555	-1.4479	7.28917e-58	8.79739e-56	Down	1.03416	1.10981	1.19798	2.95136	3.08604	3.02838	102167373	SRGAP3	protein_coding	SLIT-ROBO Rho GTPase-activating protein 3	ssc04360	Axon guidance	GO:0005737,GO:0005829,GO:0005096,GO:0030336,GO:0051056,GO:0007165	cytoplasm|cytosol|GTPase activator activity|negative regulation of cell migration|regulation of small GTPase mediated signal transduction|signal transduction
PNPLA3	450.557	718.423	182.692	0.254372	-1.97499	1.3294e-57	1.59275e-55	Down	1.48606	2.0233	1.48327	6.24977	6.95736	6.30125	100049690	PNPLA3	protein_coding	patatin like phospholipase domain containing 3	ssc00561	Glycerolipid metabolism	GO:0005737,GO:0005789,GO:0005811,GO:0016020,GO:0003841,GO:0016411,GO:0051265,GO:0004465,GO:0036042,GO:0042171,GO:0035727,GO:0051264,GO:0004623,GO:0004806,GO:0036155,GO:1905243,GO:0032869,GO:0006650,GO:0034389,GO:0055088,GO:0001676,GO:0006654,GO:0009744,GO:0036153,GO:0019432,GO:0019433,GO:0050872	cytoplasm|endoplasmic reticulum membrane|lipid droplet|membrane|1-acylglycerol-3-phosphate O-acyltransferase activity|acylglycerol O-acyltransferase activity|diolein transacylation activity|lipoprotein lipase activity|long-chain fatty acyl-CoA binding|lysophosphatidic acid acyltransferase activity|lysophosphatidic acid binding|mono-olein transacylation activity|phospholipase A2 activity|triglycer…
TGFB2	3754.31	4868.27	2640.36	0.542428	-0.882495	3.7957e-57	4.51469e-55	Down	8.26494	8.23078	8.50511	14.353	15.0511	16.3852	397084	TGFB2	protein_coding	Transforming growth factor beta-2 proprotein	ssc04010,ssc04350,ssc04390,ssc04068,ssc04060,ssc04110,ssc04218,ssc04380,ssc05200,ssc05206,ssc05205,ssc05210,ssc05212,ssc05225,ssc05226,ssc05220,ssc05211,ssc05166,ssc05161,ssc05152,ssc05146,ssc05144,ssc05145,ssc05140,ssc05142,ssc05323,ssc05321,ssc05410,ssc05414,ssc05415,ssc04933	MAPK signaling pathway|TGF-beta signaling pathway|Hippo signaling pathway|FoxO signaling pathway|Cytokine-cytokine receptor interaction|Cell cycle|Cellular senescence|Osteoclast differentiation|Pathways in cancer|MicroRNAs in cancer|Proteoglycans in cancer|Colorectal cancer|Pancreatic cancer|Hepatocellular carcinoma|Gastric cancer|Chronic myeloid leukemia|Renal cell carcinoma|Human T-cell leukemi…	GO:0031012,GO:0005576,GO:0005615,GO:0001540,GO:0008083,GO:0042803,GO:0005102,GO:0005160,GO:0005114,GO:0034714,GO:0032147,GO:0060317,GO:0060038,GO:0010002,GO:0008219,GO:0016477,GO:0000902,GO:0045216,GO:0030199,GO:0048566,GO:0001837,GO:0097191,GO:0001654,GO:0008347,GO:0001942,GO:0007507,GO:0003007,GO:0010693,GO:0030308,GO:0008285,GO:0050680,GO:0010936,GO:0060389,GO:0051891,GO:0033630,GO:0051781,GO:…	extracellular matrix|extracellular region|extracellular space|amyloid-beta binding|growth factor activity|protein homodimerization activity|signaling receptor binding|transforming growth factor beta receptor binding|type II transforming growth factor beta receptor binding|type III transforming growth factor beta receptor binding|activation of protein kinase activity|cardiac epithelial to mesenchy…
FADS2	8762.37	11251.7	6273.08	0.557593	-0.842717	5.80304e-57	6.85259e-55	Down	102.348	104.97	116.39	190.031	184.512	202.166	444997	FADS2	protein_coding	fatty acid desaturase 2	ssc00592,ssc01040,ssc03320	alpha-Linolenic acid metabolism|Biosynthesis of unsaturated fatty acids|PPAR signaling pathway	GO:0005789,GO:0016213,GO:0016717,GO:0006629,GO:0006636	endoplasmic reticulum membrane|linoleoyl-CoA desaturase activity|oxidoreductase activity, acting on paired donors, with oxidation of a pair of donors resulting in the reduction of molecular oxygen to two molecules of water|lipid metabolic process|unsaturated fatty acid biosynthetic process
LOC100624077	641.507	954.551	328.463	0.34422	-1.5386	5.99441e-57	7.02802e-55	Down	3.05392	2.88988	3.30357	8.80214	8.48567	9.40588	100624077	ERVV-2	protein_coding	Endogenous retrovirus group V member 2 Env polyprotein			GO:0016020	membrane
INHBA-2	7294.37	5801.63	8787.11	1.51454	0.598878	9.05817e-57	1.05447e-54	Up	105.88	104.632	105.149	70.4144	68.9576	67.7152	397093	INHBA	protein_coding	inhibin beta A subunit	ssc04350,ssc04060,ssc04550	TGF-beta signaling pathway|Cytokine-cytokine receptor interaction|Signaling pathways regulating pluripotency of stem cells	GO:0043509,GO:0005576,GO:0005615,GO:0043512,GO:0048471,GO:0005125,GO:0008083,GO:0005179,GO:0042802,GO:0017046,GO:0070699,GO:0032924,GO:0035987,GO:0097191,GO:0061029,GO:0097154,GO:0001942,GO:0002244,GO:0042541,GO:0008584,GO:0048333,GO:0030308,GO:0008285,GO:2000134,GO:0051799,GO:0042476,GO:0001541,GO:0045893,GO:0045648,GO:2001241,GO:0010628,GO:0060279,GO:0010862,GO:0045944,GO:0042701,GO:0046880,GO:…	activin A complex|extracellular region|extracellular space|inhibin A complex|perinuclear region of cytoplasm|cytokine activity|growth factor activity|hormone activity|identical protein binding|peptide hormone binding|type II activin receptor binding|activin receptor signaling pathway|endodermal cell differentiation|extrinsic apoptotic signaling pathway|eyelid development in camera-type eye|GABAer…
GPNMB	474.27	734.014	214.526	0.292439	-1.77379	1.99401e-56	2.30491e-54	Down	1.66127	1.52362	1.91282	5.55323	5.8396	5.94086	100049669	GPNMB	protein_coding	glycoprotein (transmembrane) nmb			GO:0031901,GO:0033162,GO:0016020,GO:0005886,GO:0042056,GO:0008201,GO:0005178,GO:0048018,GO:0045545,GO:0007155,GO:0007267,GO:0008285,GO:0001818,GO:2000134,GO:1901215,GO:0050868,GO:0042130,GO:0032720,GO:0050918,GO:0030335,GO:0070374,GO:0031954,GO:0001934,GO:0045765,GO:0034103,GO:0007165	early endosome membrane|melanosome membrane|membrane|plasma membrane|chemoattractant activity|heparin binding|integrin binding|receptor ligand activity|syndecan binding|cell adhesion|cell-cell signaling|negative regulation of cell population proliferation|negative regulation of cytokine production|negative regulation of G1/S transition of mitotic cell cycle|negative regulation of neuron death|neg…
TNIK	6271.43	4850.7	7692.16	1.58597	0.665367	9.91591e-56	1.13818e-53	Up	14.0073	14.758	14.8799	8.88679	9.16053	9.29756	100233204	Tnik	protein_coding	Traf2 and NCK-interacting protein kinase			GO:0016324,GO:0005737,GO:0005856,GO:0005829,GO:0098978,GO:0005654,GO:0005634,GO:0048471,GO:0099092,GO:0098793,GO:0055037,GO:0005524,GO:0004672,GO:0106310,GO:0004674,GO:0031532,GO:0007010,GO:0035556,GO:0000165,GO:0030033,GO:0048812,GO:0050775,GO:0046330,GO:0001934,GO:0046777,GO:0072659,GO:0006468,GO:0048814,GO:0043408,GO:0098696,GO:0016055	apical plasma membrane|cytoplasm|cytoskeleton|cytosol|glutamatergic synapse|nucleoplasm|nucleus|perinuclear region of cytoplasm|postsynaptic density, intracellular component|presynapse|recycling endosome|ATP binding|protein kinase activity|protein serine kinase activity|protein serine/threonine kinase activity|actin cytoskeleton reorganization|cytoskeleton organization|intracellular signal transd…
FSCN1	12742.8	15386.6	10099.1	0.656395	-0.607364	1.10355e-55	1.25789e-53	Down	94.4843	94.8255	99.0575	143.479	143.799	149.202	100286741	FSCN1	protein_coding	fascin actin-bundling protein 1	ssc05206	MicroRNAs in cancer	GO:0015629,GO:0005938,GO:0031253,GO:0005911,GO:0005737,GO:0005856,GO:0005829,GO:0070062,GO:0030175,GO:0030426,GO:0030027,GO:0044393,GO:0005902,GO:0002102,GO:0001726,GO:0001725,GO:0003779,GO:0051015,GO:0045296,GO:0030674,GO:0003723,GO:0030036,GO:0051017,GO:0016477,GO:0048870,GO:0007043,GO:0035089,GO:0007163,GO:0030035,GO:0030046,GO:0090091,GO:0051491,GO:0010592,GO:0071803,GO:0032956,GO:0032534	actin cytoskeleton|cell cortex|cell projection membrane|cell-cell junction|cytoplasm|cytoskeleton|cytosol|extracellular exosome|filopodium|growth cone|lamellipodium|microspike|microvillus|podosome|ruffle|stress fiber|actin binding|actin filament binding|cadherin binding|protein-macromolecule adaptor activity|RNA binding|actin cytoskeleton organization|actin filament bundle assembly|cell migration…
METTL7A	7059.78	5550.17	8569.39	1.54395	0.626621	2.19699e-55	2.48699e-53	Up	109.014	108.697	105.711	70.5691	67.8663	69.6606	110258456	METTL7A	protein_coding	Putative methyltransferase-like protein 7A			GO:0005783,GO:0005576,GO:0005811,GO:0016020,GO:1904724,GO:0008168,GO:0032259	endoplasmic reticulum|extracellular region|lipid droplet|membrane|tertiary granule lumen|methyltransferase activity|methylation
ISLR	563.352	268.105	858.6	3.20313	1.67948	8.8265e-55	9.92316e-53	Up	7.46482	7.44714	8.64822	2.61098	2.214	2.48112	100152082	ISLR	protein_coding	Immunoglobulin superfamily containing leucine-rich repeat protein			GO:0005576	extracellular region
SPATA13	502.999	248.39	757.608	3.04946	1.60856	1.59752e-54	1.78379e-52	Up	2.38595	2.42312	2.48235	0.800437	0.853458	0.722978	100522756	Spata13	protein_coding	Spermatogenesis-associated protein 13	ssc04810	Regulation of actin cytoskeleton	GO:0005737,GO:0005829,GO:0030175,GO:0030027,GO:0005654,GO:0032587,GO:0005085,GO:0042802,GO:0016477,GO:0046847,GO:0035556,GO:0030032,GO:0030334	cytoplasm|cytosol|filopodium|lamellipodium|nucleoplasm|ruffle membrane|guanyl-nucleotide exchange factor activity|identical protein binding|cell migration|filopodium assembly|intracellular signal transduction|lamellipodium assembly|regulation of cell migration
S1PR3	3343.96	2409.91	4278	1.77539	0.82814	1.61691e-54	1.79324e-52	Up	15.6297	15.7932	15.3718	8.38912	8.47808	9.31472	100154607	S1PR3	protein_coding	Sphingosine 1-phosphate receptor 3	ssc04071,ssc04080	Sphingolipid signaling pathway|Neuroactive ligand-receptor interaction	GO:0005737,GO:0005886,GO:0004930,GO:0005178,GO:0008289,GO:0038036,GO:0007189,GO:0007193,GO:0009653,GO:0007186,GO:0006954,GO:1903141,GO:0007219,GO:0008284,GO:0007204,GO:0032651,GO:0019222	cytoplasm|plasma membrane|G protein-coupled receptor activity|integrin binding|lipid binding|sphingosine-1-phosphate receptor activity|adenylate cyclase-activating G protein-coupled receptor signaling pathway|adenylate cyclase-inhibiting G protein-coupled receptor signaling pathway|anatomical structure morphogenesis|G protein-coupled receptor signaling pathway|inflammatory response|negative regul…
NES	1558.69	2074.48	1042.9	0.502699	-0.992234	2.60263e-54	2.86708e-52	Down	4.80918	4.66666	4.87467	9.48525	10.0099	8.88262	100153933	NES	protein_coding	Nestin			GO:0005737,GO:0005882,GO:0045111,GO:0031730,GO:0019215,GO:0007420,GO:0048858,GO:0007417,GO:0031076,GO:0000086,GO:0043086,GO:0043524,GO:0032091,GO:0051402,GO:0030844,GO:2000179,GO:0072089	cytoplasm|intermediate filament|intermediate filament cytoskeleton|CCR5 chemokine receptor binding|intermediate filament binding|brain development|cell projection morphogenesis|central nervous system development|embryonic camera-type eye development|G2/M transition of mitotic cell cycle|negative regulation of catalytic activity|negative regulation of neuron apoptotic process|negative regulation o…
TPM1	116878	92487.3	141268	1.52742	0.6111	3.62184e-54	3.96326e-52	Up	610.536	600.215	602.946	409.223	406.963	364.094	100037999	TPM3	protein_coding	tropomyosin 1 (alpha)	ssc04814,ssc04260,ssc04261,ssc05206,ssc05410,ssc05414	Motor proteins|Cardiac muscle contraction|Adrenergic signaling in cardiomyocytes|MicroRNAs in cancer|Hypertrophic cardiomyopathy|Dilated cardiomyopathy	GO:0005884,GO:0005737,GO:0051015,GO:0007015,GO:0006936	actin filament|cytoplasm|actin filament binding|actin filament organization|muscle contraction
PCDH17	2603.27	1887.55	3318.99	1.75863	0.81445	9.89424e-54	1.06845e-51	Up	8.05276	8.6781	8.45687	4.7346	4.67251	4.82266	100157362	PCDH17	protein_coding	Protocadherin-17			GO:0098982,GO:0098978,GO:0005886,GO:0045211,GO:0042734,GO:0005509,GO:0030534,GO:0007155,GO:0007156,GO:0050805,GO:1904071,GO:2000807,GO:0099560	GABA-ergic synapse|glutamatergic synapse|plasma membrane|postsynaptic membrane|presynaptic membrane|calcium ion binding|adult behavior|cell adhesion|homophilic cell adhesion via plasma membrane adhesion molecules|negative regulation of synaptic transmission|presynaptic active zone assembly|regulation of synaptic vesicle clustering|synaptic membrane adhesion
FST	966.541	585.861	1347.22	2.29869	1.20081	4.03307e-53	4.32672e-51	Up	33.9331	33.2508	32.6435	15.1789	14.9204	13.0537	445002	FST	protein_coding	follistatin	ssc04350	TGF-beta signaling pathway	GO:0005615,GO:0048185,GO:0030154,GO:0032926,GO:0030510	extracellular space|activin binding|cell differentiation|negative regulation of activin receptor signaling pathway|regulation of BMP signaling pathway
SCARB1	28341.4	35279.7	21403.2	0.606694	-0.720959	7.75266e-53	8.20982e-51	Down	200.023	204.094	220.008	331.918	328.971	360.956	397018	SCARB1	protein_coding	scavenger receptor class B member 1	ssc04145,ssc04913,ssc04925,ssc04927,ssc04976,ssc04975,ssc04979,ssc04977,ssc05160,ssc04934	Phagosome|Ovarian steroidogenesis|Aldosterone synthesis and secretion|Cortisol synthesis and secretion|Bile secretion|Fat digestion and absorption|Cholesterol metabolism|Vitamin digestion and absorption|Hepatitis C|Cushing syndrome	GO:0016324,GO:0016323,GO:0005901,GO:0005737,GO:0005886,GO:0070506,GO:0008289,GO:0030169,GO:0005044,GO:0033344,GO:0070508,GO:0034381,GO:0043654,GO:0045056	apical plasma membrane|basolateral plasma membrane|caveola|cytoplasm|plasma membrane|high-density lipoprotein particle receptor activity|lipid binding|low-density lipoprotein particle binding|scavenger receptor activity|cholesterol efflux|cholesterol import|plasma lipoprotein particle clearance|recognition of apoptotic cell|transcytosis
GSE1	936.842	1335.33	538.357	0.40314	-1.31065	1.47662e-52	1.54377e-50	Down	1.14271	1.0412	1.11827	2.44774	2.96535	2.73027	100513153	Gse1	protein_coding	Genetic suppressor element 1
CRYBG3	2622.24	3345.08	1899.39	0.567818	-0.8165	3.61093e-52	3.75125e-50	Down	4.60454	4.58019	4.45695	7.65355	7.91794	8.29562	100624348	CRYBG3	protein_coding	Very large A-kinase anchor protein			GO:0032991,GO:0030246,GO:0051018,GO:0005212,GO:0002088,GO:0007601	protein-containing complex|carbohydrate binding|protein kinase A binding|structural constituent of eye lens|lens development in camera-type eye|visual perception
APOE	1182.85	1696.16	669.548	0.394527	-1.3418	5.475e-52	5.61667e-50	Down	16.539	16.7906	13.4914	40.705	42.2126	34.9997	397576	APOE	protein_coding	apolipoprotein E	ssc04979,ssc05010	Cholesterol metabolism|Alzheimer disease	GO:0042627,GO:0070062,GO:0031012,GO:0005615,GO:0034364,GO:0034363,GO:0034362,GO:0097487,GO:0034361,GO:0001540,GO:0043395,GO:0008201,GO:0042802,GO:0008289,GO:0050750,GO:0033344,GO:0034382,GO:0034380,GO:0071831,GO:0042158,GO:0032438,GO:1905907,GO:1900223,GO:0071830,GO:0034447	chylomicron|extracellular exosome|extracellular matrix|extracellular space|high-density lipoprotein particle|intermediate-density lipoprotein particle|low-density lipoprotein particle|multivesicular body, internal vesicle|very-low-density lipoprotein particle|amyloid-beta binding|heparan sulfate proteoglycan binding|heparin binding|identical protein binding|lipid binding|low-density lipoprotein p…
ARHGAP21	12742.7	15410.9	10074.6	0.653782	-0.613119	1.25926e-51	1.28382e-49	Down	35.0172	35.5006	37.9919	54.3236	54.7342	55.8579	100518571	ARHGAP21	protein_coding	Rho GTPase-activating protein 21			GO:0015629,GO:0070161,GO:0030054,GO:0030659,GO:0005829,GO:0005794,GO:0000139,GO:0005886,GO:0005096,GO:0051683,GO:0051645,GO:0007030,GO:0051684,GO:0072384,GO:0051056,GO:0007165	actin cytoskeleton|anchoring junction|cell junction|cytoplasmic vesicle membrane|cytosol|Golgi apparatus|Golgi membrane|plasma membrane|GTPase activator activity|establishment of Golgi localization|Golgi localization|Golgi organization|maintenance of Golgi location|organelle transport along microtubule|regulation of small GTPase mediated signal transduction|signal transduction
MDM4	1197.2	705.506	1688.89	2.39373	1.25926	1.28097e-51	1.29789e-49	Up	8.80202	10.3901	8.8857	3.78672	4.30545	3.56899	100512731	MDM4	protein_coding	Protein Mdm4	ssc04115,ssc05206	p53 signaling pathway|MicroRNAs in cancer	GO:0005634,GO:0046872,GO:0043066,GO:0065008,GO:0051726	nucleus|metal ion binding|negative regulation of apoptotic process|regulation of biological quality|regulation of cell cycle
KLF4	685.76	376.543	994.977	2.64233	1.40181	1.44129e-51	1.45137e-49	Up	8.34411	7.81594	8.79757	3.31229	2.97731	3.0936	595111	Klf4	protein_coding	Kruppel like factor 4	ssc04550,ssc05207	Signaling pathways regulating pluripotency of stem cells|Chemical carcinogenesis - receptor activation	GO:0000785,GO:0005737,GO:0005829,GO:0000791,GO:0015630,GO:0005654,GO:0005634,GO:0005667,GO:0008013,GO:0031490,GO:0003677,GO:0001228,GO:0003700,GO:0000981,GO:0003690,GO:0042826,GO:0046872,GO:0035014,GO:1990841,GO:0000978,GO:0001010,GO:0061629,GO:0043565,GO:1990837,GO:0000976,GO:0001221,GO:0060070,GO:0071363,GO:0071499,GO:1990830,GO:0002357,GO:0006351,GO:0009913,GO:0008544,GO:0048730,GO:0061436,GO:…	chromatin|cytoplasm|cytosol|euchromatin|microtubule cytoskeleton|nucleoplasm|nucleus|transcription regulator complex|beta-catenin binding|chromatin DNA binding|DNA binding|DNA-binding transcription activator activity, RNA polymerase II-specific|DNA-binding transcription factor activity|DNA-binding transcription factor activity, RNA polymerase II-specific|double-stranded DNA binding|histone deacet…
MSMO1	6508.8	8107.91	4909.68	0.605538	-0.723711	1.59791e-51	1.59927e-49	Down	64.898	67.6488	61.636	103.83	103.6	111.076	396590	MSMO1	protein_coding	methylsterol monooxygenase 1	ssc00100	Steroid biosynthesis	GO:0005789,GO:0016020,GO:0000254,GO:0005506,GO:0016491,GO:0006695,GO:0016126	endoplasmic reticulum membrane|membrane|C-4 methylsterol oxidase activity|iron ion binding|oxidoreductase activity|cholesterol biosynthetic process|sterol biosynthetic process
SEMA3B	1598.65	2122.85	1074.45	0.506191	-0.982246	1.75267e-51	1.74354e-49	Down	7.65497	7.83223	8.25721	16.3059	15.7221	14.5959	100153200	SEMA3B	protein_coding	Semaphorin-3B	ssc04360	Axon guidance	GO:0062023,GO:0005783,GO:0005615,GO:0005886,GO:0045499,GO:0030215,GO:0007411,GO:0007267,GO:0061643,GO:0050919,GO:0048843,GO:0001755,GO:0030335,GO:0071526	collagen-containing extracellular matrix|endoplasmic reticulum|extracellular space|plasma membrane|chemorepellent activity|semaphorin receptor binding|axon guidance|cell-cell signaling|chemorepulsion of axon|negative chemotaxis|negative regulation of axon extension involved in axon guidance|neural crest cell migration|positive regulation of cell migration|semaphorin-plexin signaling pathway
PODN	595.449	302.059	888.839	2.94362	1.55759	2.30123e-51	2.27544e-49	Up	7.00824	6.79344	8.17739	2.40101	2.51466	2.50724	100622214	PODN	protein_coding	Podocan			GO:0062023,GO:0005737,GO:0005615,GO:0005518,GO:0030336,GO:0008285	collagen-containing extracellular matrix|cytoplasm|extracellular space|collagen binding|negative regulation of cell migration|negative regulation of cell population proliferation
ABCA1	4263.51	5301.26	3225.75	0.608445	-0.716801	2.34154e-51	2.30144e-49	Down	8.09697	8.15184	7.57682	12.7583	12.8157	13.3228	100152112	ABCA1	protein_coding	ATP-binding cassette%2C sub-family A (ABC1)%2C member 1	ssc02010,ssc04975,ssc04979,ssc05417	ABC transporters|Fat digestion and absorption|Cholesterol metabolism|Lipid and atherosclerosis	GO:0030139,GO:0005789,GO:0005768,GO:0009897,GO:0005794,GO:0043231,GO:0097708,GO:0045121,GO:0048471,GO:0045335,GO:0005886,GO:0140359,GO:0034186,GO:0034188,GO:0034185,GO:0005524,GO:0016887,GO:0051117,GO:0042626,GO:0015485,GO:0120020,GO:0140328,GO:0005319,GO:0031210,GO:0090554,GO:0090556,GO:0005548,GO:0008320,GO:0005102,GO:0031267,GO:0046623,GO:0019905,GO:0007189,GO:0071222,GO:0071404,GO:0071300,GO:…	endocytic vesicle|endoplasmic reticulum membrane|endosome|external side of plasma membrane|Golgi apparatus|intracellular membrane-bounded organelle|intracellular vesicle|membrane raft|perinuclear region of cytoplasm|phagocytic vesicle|plasma membrane|ABC-type transporter activity|apolipoprotein A-I binding|apolipoprotein A-I receptor activity|apolipoprotein binding|ATP binding|ATP hydrolysis acti…
CPT2	3464.4	2591.89	4336.92	1.67328	0.742679	6.45674e-51	6.30839e-49	Up	36.6862	35.5337	38.2667	22.4507	21.6671	21.493	100519491	CPT2	protein_coding	carnitine palmitoyltransferase 2	ssc00071,ssc03320,ssc04714,ssc05415	Fatty acid degradation|PPAR signaling pathway|Thermogenesis|Diabetic cardiomyopathy	GO:0005743,GO:0016746,GO:0008458,GO:0004095,GO:0009437,GO:0006635,GO:0001676	mitochondrial inner membrane|acyltransferase activity|carnitine O-octanoyltransferase activity|carnitine O-palmitoyltransferase activity|carnitine metabolic process|fatty acid beta-oxidation|long-chain fatty acid metabolic process
PCDH11X	424.822	189.138	660.506	3.49227	1.80416	6.58442e-51	6.39507e-49	Up	1.71585	1.91898	1.71806	0.458888	0.591588	0.474028	414736	PCDH11X	protein_coding	Protocadherin-11 X-linked			GO:0005886,GO:0005509,GO:0007155,GO:0007156	plasma membrane|calcium ion binding|cell adhesion|homophilic cell adhesion via plasma membrane adhesion molecules
TM7SF2	6437.71	7981.35	4894.06	0.613264	-0.70542	1.19579e-50	1.15458e-48	Down	73.0861	72.6824	78.7336	116.895	121.033	125.829	100514510	TM7SF2	protein_coding	Delta(14)-sterol reductase TM7SF2	ssc00100	Steroid biosynthesis	GO:0005789,GO:0005637,GO:0050613,GO:0050661,GO:0016627,GO:0006695,GO:0016126	endoplasmic reticulum membrane|nuclear inner membrane|delta14-sterol reductase activity|NADP binding|oxidoreductase activity, acting on the CH-CH group of donors|cholesterol biosynthetic process|sterol biosynthetic process
ITGA11	30103.1	23009.2	37197	1.61665	0.69301	3.26889e-50	3.13775e-48	Up	178.44	174.113	195.894	110.26	109.948	116.829	100520350	ITGA11	protein_coding	Integrin alpha-11	ssc04151,ssc04512,ssc04510,ssc04810,ssc05165,ssc05410,ssc05412,ssc05414	PI3K-Akt signaling pathway|ECM-receptor interaction|Focal adhesion|Regulation of actin cytoskeleton|Human papillomavirus infection|Hypertrophic cardiomyopathy|Arrhythmogenic right ventricular cardiomyopathy|Dilated cardiomyopathy	GO:0009897,GO:0005925,GO:0034681,GO:0008305,GO:0016020,GO:0005886,GO:0005518,GO:0098639,GO:0038064,GO:0005178,GO:0046872,GO:0007155,GO:0033627,GO:0098609,GO:0007160,GO:0038065,GO:0007229,GO:0007517,GO:0001649,GO:0006929	external side of plasma membrane|focal adhesion|integrin alpha11-beta1 complex|integrin complex|membrane|plasma membrane|collagen binding|collagen binding involved in cell-matrix adhesion|collagen receptor activity|integrin binding|metal ion binding|cell adhesion|cell adhesion mediated by integrin|cell-cell adhesion|cell-matrix adhesion|collagen-activated signaling pathway|integrin-mediated signa…
UNC5B	5489.19	6767.15	4211.23	0.622408	-0.684069	1.55757e-49	1.46931e-47	Down	14.9943	15.3777	16.3148	24.1202	24.9033	25.5152	733600	UNC5B	protein_coding	unc-5 netrin receptor B	ssc04360	Axon guidance	GO:0045121,GO:0005886,GO:0005042,GO:0001525,GO:0033564,GO:0006915,GO:0007411,GO:2001240,GO:0043524,GO:0014068	membrane raft|plasma membrane|netrin receptor activity|angiogenesis|anterior/posterior axon guidance|apoptotic process|axon guidance|negative regulation of extrinsic apoptotic signaling pathway in absence of ligand|negative regulation of neuron apoptotic process|positive regulation of phosphatidylinositol 3-kinase signaling
DHCR24	12838.7	15490.5	10186.9	0.65765	-0.604608	1.80363e-49	1.69171e-47	Down	59.8934	58.4909	62.5491	90.2862	89.3383	93.7092	100628197	Dhcr24	protein_coding	24-dehydrocholesterol reductase	ssc00100	Steroid biosynthesis	GO:0005737,GO:0005856,GO:0005829,GO:0005783,GO:0005789,GO:0000139,GO:0016020,GO:0005634,GO:0000246,GO:0050614,GO:0019899,GO:0071949,GO:0016628,GO:0042605,GO:0042987,GO:0006695,GO:0033489,GO:0008203,GO:0030539,GO:0061024,GO:0043066,GO:0008285,GO:0043154,GO:0031639,GO:0008104,GO:0007265,GO:0009725,GO:0006979,GO:0043588,GO:0008202,GO:0016125,GO:0009888	cytoplasm|cytoskeleton|cytosol|endoplasmic reticulum|endoplasmic reticulum membrane|Golgi membrane|membrane|nucleus|delta24(24-1) sterol reductase activity|delta24-sterol reductase activity|enzyme binding|FAD binding|oxidoreductase activity, acting on the CH-CH group of donors, NAD or NADP as acceptor|peptide antigen binding|amyloid precursor protein catabolic process|cholesterol biosynthetic pro…
AMIGO2	3671.37	2741.65	4601.1	1.67819	0.746904	4.0979e-49	3.82175e-47	Up	37.2029	36.6868	34.5646	21.2586	20.7683	22.1642	100152349	AMIGO2	protein_coding	Amphoterin-induced protein 2			GO:0016020,GO:0005634,GO:0005886,GO:0007420,GO:0007157,GO:0007156,GO:0043069,GO:0051965	membrane|nucleus|plasma membrane|brain development|heterophilic cell-cell adhesion via plasma membrane cell adhesion molecules|homophilic cell adhesion via plasma membrane adhesion molecules|negative regulation of programmed cell death|positive regulation of synapse assembly
PLPP3	3892.04	2906.25	4877.83	1.67866	0.747312	9.36205e-49	8.68184e-47	Up	34.4545	34.6488	37.7673	20.4704	21.2558	21.5427	100512419	PLPP3	protein_coding	Phospholipid phosphatase 3	ssc00561,ssc00564,ssc00565,ssc00600,ssc04072,ssc04666,ssc04975,ssc05231	Glycerolipid metabolism|Glycerophospholipid metabolism|Ether lipid metabolism|Sphingolipid metabolism|Phospholipase D signaling pathway|Fc gamma R-mediated phagocytosis|Fat digestion and absorption|Choline metabolism in cancer	GO:0005912,GO:0016323,GO:0070971,GO:0005789,GO:0033116,GO:0005794,GO:0000139,GO:0016020,GO:0045121,GO:0005886,GO:0005802,GO:0106235,GO:0005178,GO:0042577,GO:0008195,GO:0042392,GO:0060020,GO:0001568,GO:0060070,GO:0033631,GO:0006672,GO:0001702,GO:0034109,GO:0007229,GO:0001933,GO:0046839,GO:0006644,GO:0022409,GO:0051091,GO:0010595,GO:0050731,GO:0050821,GO:1902068,GO:0030111,GO:0006890,GO:0007165,GO:…	adherens junction|basolateral plasma membrane|endoplasmic reticulum exit site|endoplasmic reticulum membrane|endoplasmic reticulum-Golgi intermediate compartment membrane|Golgi apparatus|Golgi membrane|membrane|membrane raft|plasma membrane|trans-Golgi network|ceramide-1-phosphate phosphatase activity|integrin binding|lipid phosphatase activity|phosphatidate phosphatase activity|sphingosine-1-pho…
ELOVL5	5785.87	7100.89	4470.85	0.629588	-0.66752	2.08616e-48	1.92372e-46	Down	40.2024	40.7552	37.6354	60.8315	61.9414	64.3417	100171403	ELOVL5	protein_coding	Elongation of very long chain fatty acids protein 5	ssc00062,ssc01040	Fatty acid elongation|Biosynthesis of unsaturated fatty acids	GO:0030425,GO:0097447,GO:0005789,GO:0043025,GO:0009922,GO:0102756,GO:0034625,GO:0034626,GO:0019367,GO:0042759,GO:0035338,GO:0045723,GO:0030148,GO:0006636,GO:0042761	dendrite|dendritic tree|endoplasmic reticulum membrane|neuronal cell body|fatty acid elongase activity|very-long-chain 3-ketoacyl-CoA synthase activity|fatty acid elongation, monounsaturated fatty acid|fatty acid elongation, polyunsaturated fatty acid|fatty acid elongation, saturated fatty acid|long-chain fatty acid biosynthetic process|long-chain fatty-acyl-CoA biosynthetic process|positive regu…
AP1S2	5726.84	7179.47	4274.21	0.595355	-0.748178	2.4539e-48	2.25018e-46	Down	21.3718	22.8379	20.6157	34.446	35.6367	38.072	100517795	AP1S2	protein_coding	AP-1 complex subunit sigma-2	ssc04142,ssc05170	Lysosome|Human immunodeficiency virus 1 infection	GO:0030121,GO:0030119,GO:0005905,GO:0030659,GO:0005829,GO:0005769,GO:0005794,GO:0000139,GO:0043231,GO:0005765,GO:0032588,GO:0035615,GO:0006886,GO:1903232,GO:0060155,GO:0016192	AP-1 adaptor complex|AP-type membrane coat adaptor complex|clathrin-coated pit|cytoplasmic vesicle membrane|cytosol|early endosome|Golgi apparatus|Golgi membrane|intracellular membrane-bounded organelle|lysosomal membrane|trans-Golgi network membrane|clathrin adaptor activity|intracellular protein transport|melanosome assembly|platelet dense granule organization|vesicle-mediated transport
CNNM2	4310.65	3248.21	5373.09	1.65438	0.72629	2.90702e-48	2.65088e-46	Up	10.2151	10.4953	11.4009	6.43276	6.43752	6.41851	100155831	CNNM2	protein_coding	Metal transporter CNNM2			GO:0016323,GO:0043231,GO:0005886,GO:0005524,GO:0015095,GO:0022857,GO:0010960	basolateral plasma membrane|intracellular membrane-bounded organelle|plasma membrane|ATP binding|magnesium ion transmembrane transporter activity|transmembrane transporter activity|magnesium ion homeostasis
NSDHL	2298.48	2998.31	1598.65	0.533301	-0.906978	5.39872e-48	4.89583e-46	Down	18.7253	18.433	20.1864	34.9431	34.0956	37.7868	100157894	Nsdhl	protein_coding	NAD(P) dependent steroid dehydrogenase-like	ssc00100	Steroid biosynthesis	GO:0005783,GO:0005789,GO:0005811,GO:0003854,GO:0102175,GO:0103066,GO:0103067,GO:0000252,GO:0016616,GO:0047012,GO:0006695,GO:0008203,GO:0001942,GO:0060716,GO:0007224	endoplasmic reticulum|endoplasmic reticulum membrane|lipid droplet|3-beta-hydroxy-delta5-steroid dehydrogenase activity|3-beta-hydroxysteroid dehydrogenase/C4-decarboxylase activity|4alpha-carboxy-4beta-methyl-5alpha-cholesta-8-en-3beta-ol:NAD(P)+ 3-oxidoreductase (decarboxylating) activity|4alpha-carboxy-5alpha-cholesta-8-en-3beta-ol:NAD(P)+ 3-dehydrogenase (decarboxylating) activity|C-3 sterol …
HSD3B1	371.234	171.628	570.84	3.32698	1.73421	1.44258e-47	1.29391e-45	Up	6.84558	7.38422	7.06497	2.13659	2.00207	2.21934	445539	HSD3B	protein_coding	hydroxy-delta-5-steroid dehydrogenase%2C 3 beta- and steroid delta-isomerase 1	ssc00140,ssc04913,ssc04925,ssc04927,ssc04934	Steroid hormone biosynthesis|Ovarian steroidogenesis|Aldosterone synthesis and secretion|Cortisol synthesis and secretion|Cushing syndrome	GO:0005737,GO:0005789,GO:0043231,GO:0031966,GO:0003854,GO:0102294,GO:0016616,GO:0004769,GO:0008207,GO:0021766,GO:0051412,GO:0006694	cytoplasm|endoplasmic reticulum membrane|intracellular membrane-bounded organelle|mitochondrial membrane|3-beta-hydroxy-delta5-steroid dehydrogenase activity|cholesterol dehydrogenase activity|oxidoreductase activity, acting on the CH-OH group of donors, NAD or NADP as acceptor|steroid delta-isomerase activity|C21-steroid hormone metabolic process|hippocampus development|response to corticosteron…
TMTC2	1791.31	2338.12	1244.49	0.532076	-0.910297	1.75108e-47	1.56208e-45	Down	6.28196	5.65441	5.73172	11.4086	10.8818	10.694	100620150	TMTC2	protein_coding	Protein O-mannosyl-transferase TMTC2			GO:0005783,GO:0005789,GO:0004169,GO:0000030,GO:0055074,GO:0035269	endoplasmic reticulum|endoplasmic reticulum membrane|dolichyl-phosphate-mannose-protein mannosyltransferase activity|mannosyltransferase activity|calcium ion homeostasis|protein O-linked mannosylation
FN1	69748.7	54193.7	85303.7	1.57408	0.654506	4.31582e-47	3.8086e-45	Up	245.981	248.622	271.103	156.836	156.902	169.483	397620	FN1	protein_coding	Fibronectin	ssc04151,ssc04512,ssc04510,ssc04810,ssc05200,ssc05205,ssc05222,ssc05165,ssc05135,ssc05100,ssc05146,ssc04933	PI3K-Akt signaling pathway|ECM-receptor interaction|Focal adhesion|Regulation of actin cytoskeleton|Pathways in cancer|Proteoglycans in cancer|Small cell lung cancer|Human papillomavirus infection|Yersinia infection|Bacterial invasion of epithelial cells|Amoebiasis|AGE-RAGE signaling pathway in diabetic complications	GO:0016324,GO:0005604,GO:0005793,GO:0070062,GO:0005577,GO:0051087,GO:0097718,GO:0003677,GO:0008201,GO:0042802,GO:0005178,GO:0016504,GO:0002020,GO:0008022,GO:0043394,GO:0006953,GO:0051702,GO:0007161,GO:0007044,GO:0035987,GO:0033622,GO:0007229,GO:0150102,GO:0071635,GO:1901166,GO:0018149,GO:0045773,GO:0048146,GO:0010628,GO:0014068,GO:1904237,GO:0008360,GO:0070372,GO:0001932,GO:0034446,GO:0042060	apical plasma membrane|basement membrane|endoplasmic reticulum-Golgi intermediate compartment|extracellular exosome|fibrinogen complex|chaperone binding|disordered domain specific binding|DNA binding|heparin binding|identical protein binding|integrin binding|peptidase activator activity|protease binding|protein C-terminus binding|proteoglycan binding|acute-phase response|biological process involv…
PCYT2	2069.06	2678.61	1459.51	0.544798	-0.876206	5.3063e-47	4.65762e-45	Down	19.4142	20.4902	18.7568	37.6119	35.9061	33.4624	110255933	Pcyt2	protein_coding	Ethanolamine-phosphate cytidylyltransferase	ssc00564,ssc00440	Glycerophospholipid metabolism|Phosphonate and phosphinate metabolism	GO:0005737,GO:0004306,GO:0006646	cytoplasm|ethanolamine-phosphate cytidylyltransferase activity|phosphatidylethanolamine biosynthetic process
SOX9	5304.24	6420.51	4187.97	0.652361	-0.616257	7.25592e-47	6.33504e-45	Down	28.6533	29.0645	30.7122	44.3278	45.7987	44.5966	396840	SOX9	protein_coding	SRY-box 9	ssc04024	cAMP signaling pathway	GO:0005634,GO:0032991,GO:0003682,GO:0000987,GO:0003677,GO:0001228,GO:0000981,GO:0000978,GO:0043565,GO:0019933,GO:0001502,GO:0051216,GO:0001708,GO:0071773,GO:0071364,GO:0071504,GO:0071260,GO:0002062,GO:0003413,GO:0003415,GO:0006338,GO:0090103,GO:0003203,GO:0007173,GO:0060517,GO:0001837,GO:0070371,GO:0003430,GO:0001942,GO:0003170,GO:0003179,GO:0060729,GO:0019100,GO:0072289,GO:0061138,GO:0043066,GO:…	nucleus|protein-containing complex|chromatin binding|cis-regulatory region sequence-specific DNA binding|DNA binding|DNA-binding transcription activator activity, RNA polymerase II-specific|DNA-binding transcription factor activity, RNA polymerase II-specific|RNA polymerase II cis-regulatory region sequence-specific DNA binding|sequence-specific DNA binding|cAMP-mediated signaling|cartilage conde…
FABP5	250.958	411.494	90.4219	0.219513	-2.18762	7.87781e-47	6.84161e-45	Down	3.60785	3.7049	2.87689	14.8397	16.2263	15.0175	574074	FABP5	protein_coding	fatty acid binding protein 5	ssc03320	PPAR signaling pathway	GO:0005737,GO:0005829,GO:0005615,GO:0005634,GO:0014069,GO:0045202,GO:0005504,GO:0042802,GO:0005324,GO:0001972,GO:0015908,GO:0042593,GO:0006006,GO:1990379,GO:0010829,GO:0006656,GO:0120162,GO:0035360,GO:0031392,GO:0099178,GO:0051930	cytoplasm|cytosol|extracellular space|nucleus|postsynaptic density|synapse|fatty acid binding|identical protein binding|long-chain fatty acid transporter activity|retinoic acid binding|fatty acid transport|glucose homeostasis|glucose metabolic process|lipid transport across blood-brain barrier|negative regulation of glucose transmembrane transport|phosphatidylcholine biosynthetic process|positive…
PKP2	1409.92	903.279	1916.56	2.12261	1.08584	8.43392e-47	7.28602e-45	Up	9.51754	10.6668	10.1091	4.3166	4.69444	5.16913	100526169	PKP2	protein_coding	Plakophilin-2	ssc05412	Arrhythmogenic right ventricular cardiomyopathy	GO:0005912,GO:0030054,GO:0005911,GO:0001533,GO:0005737,GO:0030057,GO:0014704,GO:0005882,GO:0016020,GO:0005654,GO:0005634,GO:0005886,GO:0045294,GO:0045296,GO:0086083,GO:0019215,GO:0060090,GO:0005080,GO:0017080,GO:0044325,GO:0086073,GO:0086002,GO:0086064,GO:0098609,GO:0007043,GO:0086019,GO:0002159,GO:0002934,GO:0007507,GO:0045110,GO:0048496,GO:0010765,GO:0072659,GO:0010810,GO:0086091,GO:1900024,GO:…	adherens junction|cell junction|cell-cell junction|cornified envelope|cytoplasm|desmosome|intercalated disc|intermediate filament|membrane|nucleoplasm|nucleus|plasma membrane|alpha-catenin binding|cadherin binding|cell adhesive protein binding involved in bundle of His cell-Purkinje myocyte communication|intermediate filament binding|molecular adaptor activity|protein kinase C binding|sodium chan…
EDIL3	1136.38	1531.38	741.379	0.483973	-1.047	1.06524e-46	9.15433e-45	Down	3.22489	2.89919	2.96383	6.2563	6.06085	6.33227	100516065	EDIL3	protein_coding	EGF-like repeat and discoidin I-like domain-containing protein 3			GO:0062023,GO:0070062,GO:1903561,GO:0005509,GO:0005178,GO:0007155,GO:0010811	collagen-containing extracellular matrix|extracellular exosome|extracellular vesicle|calcium ion binding|integrin binding|cell adhesion|positive regulation of cell-substrate adhesion
LOC100625479	3600.08	4447.56	2752.6	0.618831	-0.692383	4.50271e-46	3.84935e-44	Down	11.2895	11.1888	10.4737	17.3473	17.5633	17.9849	100625479	CYP1B1	protein_coding	Cytochrome P450 1B1	ssc00140,ssc00380,ssc00980,ssc04913,ssc05206,ssc05204,ssc05207,ssc05208	Steroid hormone biosynthesis|Tryptophan metabolism|Metabolism of xenobiotics by cytochrome P450|Ovarian steroidogenesis|MicroRNAs in cancer|Chemical carcinogenesis - DNA adducts|Chemical carcinogenesis - receptor activation|Chemical carcinogenesis - reactive oxygen species	GO:0005789,GO:0043231,GO:0005739,GO:0005634,GO:0070330,GO:0101020,GO:0020037,GO:0106256,GO:0005506,GO:0004497,GO:0016712,GO:0030325,GO:0001525,GO:0019369,GO:0042537,GO:0043534,GO:0048514,GO:0007155,GO:0071320,GO:0071387,GO:0070301,GO:0071373,GO:0071407,GO:0071393,GO:0071356,GO:0030199,GO:0006304,GO:0043542,GO:0071603,GO:0019373,GO:0008210,GO:0044849,GO:0061548,GO:0008631,GO:0008584,GO:0046466,GO:…	endoplasmic reticulum membrane|intracellular membrane-bounded organelle|mitochondrion|nucleus|aromatase activity|estrogen 16-alpha-hydroxylase activity|heme binding|hydroperoxy icosatetraenoate dehydratase activity|iron ion binding|monooxygenase activity|oxidoreductase activity, acting on paired donors, with incorporation or reduction of molecular oxygen, reduced flavin or flavoprotein as one don…
MAST4	5995.11	4713.07	7277.16	1.54411	0.626778	2.11893e-45	1.7745e-43	Up	4.8133	4.69722	5.09839	3.17052	3.10887	3.12172	100514689	MAST4	protein_coding	Microtubule-associated serine/threonine-protein kinase 4			GO:0005737,GO:0005524,GO:0000287,GO:0004222,GO:0106310,GO:0004674,GO:0007010,GO:0035556,GO:0018105,GO:0006508	cytoplasm|ATP binding|magnesium ion binding|metalloendopeptidase activity|protein serine kinase activity|protein serine/threonine kinase activity|cytoskeleton organization|intracellular signal transduction|peptidyl-serine phosphorylation|proteolysis
METRNL	1454.69	1918.42	990.948	0.516442	-0.953321	2.3005e-45	1.91677e-43	Down	16.8553	15.8627	16.627	33.0694	32.5395	29.3481	100512305	METRNL	protein_coding	Meteorin-like protein			GO:0070062,GO:0005615,GO:0005179,GO:0050873,GO:0097009,GO:0045444,GO:0050728,GO:0090336,GO:0009409,GO:0014850	extracellular exosome|extracellular space|hormone activity|brown fat cell differentiation|energy homeostasis|fat cell differentiation|negative regulation of inflammatory response|positive regulation of brown fat cell differentiation|response to cold|response to muscle activity
ADCY7	6079.81	4821.52	7338.09	1.52197	0.605942	2.93713e-45	2.42262e-43	Up	29.2669	28.3005	30.4748	19.4187	19.1644	18.9005	100620994	ADCY7	protein_coding	Adenylate cyclase type 7	ssc00230,ssc04015,ssc04371,ssc04020,ssc04072,ssc04024,ssc04022,ssc04114,ssc04540,ssc04611,ssc04062,ssc04911,ssc04923,ssc04912,ssc04913,ssc04915,ssc04914,ssc04921,ssc04926,ssc04935,ssc04918,ssc04928,ssc04916,ssc04925,ssc04927,ssc04261,ssc04270,ssc04970,ssc04971,ssc04972,ssc04976,ssc04724,ssc04727,ssc04725,ssc04723,ssc04750,ssc04211,ssc04213,ssc04713,ssc04714,ssc05200,ssc05207,ssc05166,ssc05163,ssc…	Purine metabolism|Rap1 signaling pathway|Apelin signaling pathway|Calcium signaling pathway|Phospholipase D signaling pathway|cAMP signaling pathway|cGMP-PKG signaling pathway|Oocyte meiosis|Gap junction|Platelet activation|Chemokine signaling pathway|Insulin secretion|Regulation of lipolysis in adipocytes|GnRH signaling pathway|Ovarian steroidogenesis|Estrogen signaling pathway|Progesterone-medi…	GO:0016020,GO:0005886,GO:0004016,GO:0005524,GO:0046872,GO:0007189,GO:0006171,GO:0071361,GO:0071285,GO:0035556,GO:0060135,GO:1900016,GO:0002819	membrane|plasma membrane|adenylate cyclase activity|ATP binding|metal ion binding|adenylate cyclase-activating G protein-coupled receptor signaling pathway|cAMP biosynthetic process|cellular response to ethanol|cellular response to lithium ion|intracellular signal transduction|maternal process involved in female pregnancy|negative regulation of cytokine production involved in inflammatory respons…
HSD17B14	3094.78	3848.69	2340.87	0.608169	-0.717456	3.68066e-45	3.02071e-43	Down	47.6531	50.2534	45.2065	77.5273	80.09	76.1962	100523496	HSD17B14	protein_coding	17-beta-hydroxysteroid dehydrogenase 14			GO:0005829,GO:0044594,GO:0004303,GO:0042802,GO:0047045,GO:0006706	cytosol|17-beta-hydroxysteroid dehydrogenase (NAD+) activity|estradiol 17-beta-dehydrogenase activity|identical protein binding|testosterone 17-beta-dehydrogenase (NADP+) activity|steroid catabolic process
ACACA	5736.14	7158.65	4313.63	0.602638	-0.730635	3.88554e-45	3.173e-43	Down	8.88651	8.77791	9.83586	15.6375	14.5682	15.1334	397324	ACACA	protein_coding	acetyl-CoA carboxylase alpha	ssc00620,ssc00640,ssc00061,ssc04152,ssc04910,ssc04922,ssc04936	Pyruvate metabolism|Propanoate metabolism|Fatty acid biosynthesis|AMPK signaling pathway|Insulin signaling pathway|Glucagon signaling pathway|Alcoholic liver disease	GO:0005829,GO:0003989,GO:0005524,GO:0046872,GO:0006084,GO:0006633,GO:2001295,GO:0051289	cytosol|acetyl-CoA carboxylase activity|ATP binding|metal ion binding|acetyl-CoA metabolic process|fatty acid biosynthetic process|malonyl-CoA biosynthetic process|protein homotetramerization
SLC6A8	5115.37	6364.84	3865.89	0.607455	-0.719151	4.55496e-45	3.68301e-43	Down	45.2625	43.7344	49.3479	75.3986	73.7834	77.1106	100302506	SLC6A8	protein_coding	solute carrier family 6 member 8			GO:0016324,GO:0016020,GO:0005886,GO:0005308,GO:0005309,GO:0006600,GO:0015881,GO:0006936,GO:0006836,GO:0071705,GO:0035725	apical plasma membrane|membrane|plasma membrane|creatine transmembrane transporter activity|creatine:sodium symporter activity|creatine metabolic process|creatine transmembrane transport|muscle contraction|neurotransmitter transport|nitrogen compound transport|sodium ion transmembrane transport
ESM1	878.377	497.338	1259.42	2.53143	1.33995	2.31717e-44	1.81981e-42	Up	11.0712	12.7474	11.3399	5.00401	4.95024	3.85016	100739671	Esm1	protein_coding	Endothelial cell-specific molecule 1			GO:0005576,GO:0005171,GO:0005178,GO:0001525,GO:0008284,GO:1902204,GO:0002040	extracellular region|hepatocyte growth factor receptor binding|integrin binding|angiogenesis|positive regulation of cell population proliferation|positive regulation of hepatocyte growth factor receptor signaling pathway|sprouting angiogenesis
KCNIP3	1280.15	1675.21	885.076	0.528217	-0.920798	2.47717e-44	1.9362e-42	Down	3.88719	3.80079	3.62827	6.97586	7.28858	7.02057	100524248	KCNIP3	protein_coding	Calsenilin			GO:0005829,GO:0005783,GO:0005794,GO:0005634,GO:0008076,GO:0005509,GO:0001227,GO:0005267,GO:0015459,GO:0000978,GO:0005244,GO:0006915,GO:0000122,GO:0072659,GO:1901379	cytosol|endoplasmic reticulum|Golgi apparatus|nucleus|voltage-gated potassium channel complex|calcium ion binding|DNA-binding transcription repressor activity, RNA polymerase II-specific|potassium channel activity|potassium channel regulator activity|RNA polymerase II cis-regulatory region sequence-specific DNA binding|voltage-gated ion channel activity|apoptotic process|negative regulation of tr…
KCNH2	1156.37	1549.28	763.465	0.492818	-1.02087	8.77922e-43	6.79727e-41	Down	3.38635	3.0544	3.51607	6.43295	7.00531	6.64646	100523293	KCNH2	protein_coding	Potassium voltage-gated channel subfamily H member 2			GO:0005886,GO:0005249,GO:0034765	plasma membrane|voltage-gated potassium channel activity|regulation of ion transmembrane transport
NTRK2	213.898	357.151	70.6452	0.198237	-2.3347	9.47014e-43	7.29779e-41	Down	0.0803571	0.120748	0.116049	0.517053	0.538635	0.537045	100519209	NTRK2	protein_coding	BDNF/NT-3 growth factors receptor	ssc04010,ssc04014,ssc04020,ssc04151,ssc04722,ssc05034	MAPK signaling pathway|Ras signaling pathway|Calcium signaling pathway|PI3K-Akt signaling pathway|Neurotrophin signaling pathway|Alcoholism	GO:0030424,GO:0043679,GO:0005829,GO:0030425,GO:0043197,GO:0005769,GO:0031901,GO:0048471,GO:0005886,GO:0014069,GO:0043235,GO:0043195,GO:0005524,GO:0048403,GO:0060175,GO:0043121,GO:0005030,GO:0002020,GO:0042803,GO:0004714,GO:0031547,GO:0071230,GO:1990416,GO:1990090,GO:0021954,GO:0021987,GO:0007623,GO:0007631,GO:0014047,GO:0007612,GO:0060291,GO:0042490,GO:0022011,GO:1902430,GO:2000811,GO:0043524,GO:…	axon|axon terminus|cytosol|dendrite|dendritic spine|early endosome|early endosome membrane|perinuclear region of cytoplasm|plasma membrane|postsynaptic density|receptor complex|terminal bouton|ATP binding|brain-derived neurotrophic factor binding|brain-derived neurotrophic factor receptor activity|neurotrophin binding|neurotrophin receptor activity|protease binding|protein homodimerization activi…
KIF12	575.54	266.825	884.255	3.315	1.72901	1.0465e-42	8.02672e-41	Up	5.82241	7.17896	7.28985	1.70776	2.51653	1.86848	100156816	KIF12	protein_coding	Kinesin-like protein KIF12	ssc04814	Motor proteins	GO:0005737,GO:0070062,GO:0005871,GO:0005874,GO:0005524,GO:0016887,GO:0008017,GO:0003777,GO:0007018	cytoplasm|extracellular exosome|kinesin complex|microtubule|ATP binding|ATP hydrolysis activity|microtubule binding|microtubule motor activity|microtubule-based movement
COPS4	2669.19	3293.54	2044.84	0.620941	-0.687472	1.28271e-42	9.79271e-41	Down	27.8842	28.2056	29.4893	46.0084	46.0708	44.8914	100125960	COPS4	protein_coding	COP9 signalosome subunit 4			GO:0030054,GO:0008180,GO:0005737,GO:0005829,GO:0016607,GO:0005654,GO:0005634,GO:0008021,GO:0019784,GO:0000338,GO:0045116,GO:2000434	cell junction|COP9 signalosome|cytoplasm|cytosol|nuclear speck|nucleoplasm|nucleus|synaptic vesicle|deNEDDylase activity|protein deneddylation|protein neddylation|regulation of protein neddylation
GDPD5	3643.65	2823.9	4463.41	1.58069	0.660556	2.47465e-42	1.86325e-40	Up	31.1309	31.1935	33.5264	20.1893	20.4761	19.6019	100627912	GDPD5	protein_coding	Glycerophosphodiester phosphodiesterase domain-containing protein 5			GO:0012505,GO:0030426,GO:0016020,GO:0048471,GO:0005886,GO:0047389,GO:0008889,GO:0004435,GO:0006629,GO:0007399,GO:0045666	endomembrane system|growth cone|membrane|perinuclear region of cytoplasm|plasma membrane|glycerophosphocholine phosphodiesterase activity|glycerophosphodiester phosphodiesterase activity|phosphatidylinositol phospholipase C activity|lipid metabolic process|nervous system development|positive regulation of neuron differentiation
PODXL	2919.36	3598.64	2240.09	0.622589	-0.683648	3.22053e-42	2.41378e-40	Down	9.43678	10.1133	10.0677	15.9887	15.6335	15.6489	100512201	PODXL	protein_coding	Podocalyxin	ssc05132	Salmonella infection	GO:0016324,GO:0005737,GO:0030175,GO:0030027,GO:0045121,GO:0031528,GO:0005886,GO:0001726,GO:0036057,GO:0007155,GO:0016477,GO:0072175,GO:0007162,GO:0022408,GO:0072015,GO:0030335,GO:0033634,GO:0032534	apical plasma membrane|cytoplasm|filopodium|lamellipodium|membrane raft|microvillus membrane|plasma membrane|ruffle|slit diaphragm|cell adhesion|cell migration|epithelial tube formation|negative regulation of cell adhesion|negative regulation of cell-cell adhesion|podocyte development|positive regulation of cell migration|positive regulation of cell-cell adhesion mediated by integrin|regulation o…
MYBPC3	2729.61	3439.77	2019.46	0.58705	-0.768445	8.01251e-42	5.89764e-40	Down	11.6035	12.1708	11.5999	20.655	20.9335	18.3043	100628050	MYBPC3	protein_coding	Myosin-binding protein C, cardiac-type	ssc05410,ssc05414	Hypertrophic cardiomyopathy|Dilated cardiomyopathy	GO:0031672,GO:0014705,GO:0097512,GO:0005829,GO:0030017,GO:0005863,GO:0003779,GO:0001671,GO:0042802,GO:0046872,GO:0017022,GO:0032036,GO:0008307,GO:0031432,GO:0060048,GO:0007155,GO:0003007,GO:0032781,GO:0032971,GO:0006942,GO:0055010	A band|C zone|cardiac myofibril|cytosol|sarcomere|striated muscle myosin thick filament|actin binding|ATPase activator activity|identical protein binding|metal ion binding|myosin binding|myosin heavy chain binding|structural constituent of muscle|titin binding|cardiac muscle contraction|cell adhesion|heart morphogenesis|positive regulation of ATP-dependent activity|regulation of muscle filament s…
ASPN	594.528	314.272	874.783	2.78231	1.47628	8.50739e-42	6.23394e-40	Up	8.0861	8.68739	7.31463	3.29653	2.60663	2.69045	100511749	ASPN	protein_coding	asporin			GO:0031012,GO:0005615,GO:0005509,GO:0030282,GO:0070171,GO:0030512	extracellular matrix|extracellular space|calcium ion binding|bone mineralization|negative regulation of tooth mineralization|negative regulation of transforming growth factor beta receptor signaling pathway
MVK	2205.75	2767.8	1643.7	0.593792	-0.751971	2.36463e-41	1.70982e-39	Down	6.44937	5.90309	6.18164	10.1196	10.4699	10.424	100152230	MVK	protein_coding	Mevalonate kinase	ssc00900,ssc04146	Terpenoid backbone biosynthesis|Peroxisome	GO:0005829,GO:0005777,GO:0005524,GO:0042802,GO:0000287,GO:0004496,GO:0006695,GO:0019287,GO:0050728,GO:0016310	cytosol|peroxisome|ATP binding|identical protein binding|magnesium ion binding|mevalonate kinase activity|cholesterol biosynthetic process|isopentenyl diphosphate biosynthetic process, mevalonate pathway|negative regulation of inflammatory response|phosphorylation
DSE	3341.81	2544.27	4139.35	1.62702	0.702234	2.75729e-41	1.98501e-39	Up	22.2487	22.7598	22.6386	14.1732	12.9772	14.1448	100625171	DSE	protein_coding	Dermatan-sulfate epimerase	ssc00532	Glycosaminoglycan biosynthesis - chondroitin sulfate / dermatan sulfate	GO:0030659,GO:0005783,GO:0005789,GO:0005794,GO:0000139,GO:0047757,GO:0046872,GO:0030206,GO:0030204,GO:0030208,GO:0030205,GO:0015012	cytoplasmic vesicle membrane|endoplasmic reticulum|endoplasmic reticulum membrane|Golgi apparatus|Golgi membrane|chondroitin-glucuronate 5-epimerase activity|metal ion binding|chondroitin sulfate biosynthetic process|chondroitin sulfate metabolic process|dermatan sulfate biosynthetic process|dermatan sulfate metabolic process|heparan sulfate proteoglycan biosynthetic process
DKK2	1522.26	1960.16	1084.35	0.553175	-0.854193	2.88899e-41	2.07074e-39	Down	7.47369	7.6554	7.6121	13.9399	14.1786	12.7426	100519672	Dkk2	protein_coding	Dickkopf-related protein 2	ssc04310,ssc05010,ssc05022	Wnt signaling pathway|Alzheimer disease|Pathways of neurodegeneration - multiple diseases	GO:0005576,GO:0005615,GO:0039706,GO:0048019,GO:0090090,GO:0030178,GO:0090263,GO:0016055	extracellular region|extracellular space|co-receptor binding|receptor antagonist activity|negative regulation of canonical Wnt signaling pathway|negative regulation of Wnt signaling pathway|positive regulation of canonical Wnt signaling pathway|Wnt signaling pathway
TYMS	2146.04	1540.28	2751.8	1.78685	0.837419	3.80718e-41	2.70524e-39	Up	44.829	46.1986	44.1774	24.3418	23.733	27.076	100627209	TYMS	protein_coding	thymidylate synthetase	ssc00240,ssc00670,ssc01523	Pyrimidine metabolism|One carbon pool by folate|Antifolate resistance	GO:0005737,GO:0005829,GO:0005743,GO:0005759,GO:0005739,GO:0005730,GO:0005634,GO:0005542,GO:0000900,GO:0042803,GO:1990825,GO:0004799,GO:0007568,GO:0051216,GO:0007623,GO:0048589,GO:0071897,GO:0006231,GO:0006235,GO:0060574,GO:0097421,GO:0032259,GO:0017148,GO:0034097,GO:0045471,GO:0051593,GO:0051384,GO:0046683,GO:0032570,GO:0009636,GO:0033189,GO:0009410,GO:0035999,GO:0019860	cytoplasm|cytosol|mitochondrial inner membrane|mitochondrial matrix|mitochondrion|nucleolus|nucleus|folic acid binding|mRNA regulatory element binding translation repressor activity|protein homodimerization activity|sequence-specific mRNA binding|thymidylate synthase activity|aging|cartilage development|circadian rhythm|developmental growth|DNA biosynthetic process|dTMP biosynthetic process|dTTP …
SLC1A1	675.003	947.258	402.747	0.425416	-1.23305	4.28691e-41	3.03299e-39	Down	2.40168	2.48006	2.73103	5.59114	6.06858	6.13234	397003	SLC1A1	protein_coding	solute carrier family 1 (neuronal/epithelial high affinity glutamate transporter%2C system Xag)%2C member 1	ssc04974,ssc04724,ssc04721	Protein digestion and absorption|Glutamatergic synapse|Synaptic vesicle cycle	GO:0016324,GO:0071944,GO:0031901,GO:0031902,GO:0043005,GO:0005886,GO:0055038,GO:0045202,GO:0015108,GO:0033229,GO:0015501,GO:0005314,GO:0005313,GO:0046872,GO:0015175,GO:1902476,GO:0042883,GO:0140009,GO:0070778,GO:0098712,GO:0015813,GO:0070633,GO:0150104	apical plasma membrane|cell periphery|early endosome membrane|late endosome membrane|neuron projection|plasma membrane|recycling endosome membrane|synapse|chloride transmembrane transporter activity|cysteine transmembrane transporter activity|glutamate:sodium symporter activity|high-affinity L-glutamate transmembrane transporter activity|L-glutamate transmembrane transporter activity|metal ion bi…
HSD17B7	1316.08	1718.31	913.862	0.531783	-0.91109	4.91627e-41	3.46333e-39	Down	17.4612	17.5468	17.241	34.3764	31.5633	31.6601	100155418	HSD17B7	protein_coding	hydroxysteroid (17-beta) dehydrogenase 7	ssc00100,ssc00140,ssc04913	Steroid biosynthesis|Steroid hormone biosynthesis|Ovarian steroidogenesis	GO:0005789,GO:0000253,GO:0047024,GO:0102176,GO:0004303,GO:0008209,GO:0006695,GO:0006703,GO:0016125	endoplasmic reticulum membrane|3-keto sterol reductase activity|5alpha-androstane-3beta,17beta-diol dehydrogenase activity|cycloeucalenone reductase activity|estradiol 17-beta-dehydrogenase activity|androgen metabolic process|cholesterol biosynthetic process|estrogen biosynthetic process|sterol metabolic process
MGP	509.11	278.591	739.628	2.65358	1.40794	6.99799e-41	4.90876e-39	Up	34.0619	33.0319	29.5666	12.7293	12.0241	11.4239	397206	MGP	protein_coding	matrix Gla protein			GO:0062023,GO:0031012,GO:0005576,GO:0005509,GO:0051216,GO:0030154,GO:0001503,GO:0030500	collagen-containing extracellular matrix|extracellular matrix|extracellular region|calcium ion binding|cartilage development|cell differentiation|ossification|regulation of bone mineralization
STOX2	1269.12	1669.91	868.337	0.520218	-0.942813	7.9179e-41	5.5304e-39	Down	0.906311	0.986916	1.02221	1.85572	1.81097	1.90271	100156897	STOX2	protein_coding	Storkhead-box protein 2			GO:0009792,GO:0001893,GO:0006357	embryo development ending in birth or egg hatching|maternal placenta development|regulation of transcription by RNA polymerase II
SYT2	4047.35	4933.14	3161.56	0.640819	-0.642011	9.68487e-41	6.70749e-39	Down	13.2501	13.2675	12.6542	20.9974	19.6069	20.1132	100511582	SYT2	protein_coding	Synaptotagmin-2			GO:0030424,GO:0042584,GO:0030669,GO:0031045,GO:0070382,GO:0005886,GO:0030672,GO:0005509,GO:0005544,GO:0030276,GO:0043533,GO:0001786,GO:0000149,GO:0019905,GO:0048791,GO:0017156,GO:0030154,GO:0071277,GO:1903861,GO:0017158,GO:0014059,GO:0048488,GO:0016192	axon|chromaffin granule membrane|clathrin-coated endocytic vesicle membrane|dense core granule|exocytic vesicle|plasma membrane|synaptic vesicle membrane|calcium ion binding|calcium-dependent phospholipid binding|clathrin binding|inositol 1,3,4,5 tetrakisphosphate binding|phosphatidylserine binding|SNARE binding|syntaxin binding|calcium ion-regulated exocytosis of neurotransmitter|calcium-ion reg…
SYNPO2	4142.67	3273.04	5012.29	1.53139	0.61484	1.53918e-40	1.06152e-38	Up	17.9259	18.8309	17.3646	11.6523	11.6727	11.7854	100525414	Synpo2	protein_coding	Synaptopodin-2			GO:0015629,GO:0005829,GO:0005925,GO:0005654,GO:0005634,GO:0001725,GO:0030018,GO:0071889,GO:0003779,GO:0051393,GO:0031005,GO:0051371,GO:0030674,GO:0000045,GO:0061684,GO:0032233,GO:0030335	actin cytoskeleton|cytosol|focal adhesion|nucleoplasm|nucleus|stress fiber|Z disc|14-3-3 protein binding|actin binding|alpha-actinin binding|filamin binding|muscle alpha-actinin binding|protein-macromolecule adaptor activity|autophagosome assembly|chaperone-mediated autophagy|positive regulation of actin filament bundle assembly|positive regulation of cell migration
SC5D	2450.42	3043.25	1857.6	0.610519	-0.711893	8.78867e-40	5.98578e-38	Down	20.3885	22.0807	21.4866	33.4116	36.0606	34.6496	100520925	SC5D	protein_coding	Lathosterol oxidase	ssc00100	Steroid biosynthesis	GO:0005789,GO:0016020,GO:0000248,GO:0050046,GO:0005506,GO:0016491,GO:0033489,GO:0033490,GO:0006629,GO:0016126	endoplasmic reticulum membrane|membrane|C-5 sterol desaturase activity|delta7-sterol 5(6)-desaturase activity|iron ion binding|oxidoreductase activity|cholesterol biosynthetic process via desmosterol|cholesterol biosynthetic process via lathosterol|lipid metabolic process|sterol biosynthetic process
BMP6	632.159	371.284	893.033	2.40631	1.26682	9.29232e-40	6.30265e-38	Up	13.575	13.3128	14.8743	5.52421	5.55052	6.17149	100155536	Bmp6	protein_coding	bone morphogenetic protein 6	ssc04350,ssc04390,ssc04060,ssc04913	TGF-beta signaling pathway|Hippo signaling pathway|Cytokine-cytokine receptor interaction|Ovarian steroidogenesis	GO:0005737,GO:0005615,GO:0031982,GO:0070700,GO:0005125,GO:0008083,GO:0046982,GO:0030509,GO:0051216,GO:0030154,GO:0006879,GO:0071773,GO:0071281,GO:0071260,GO:0001958,GO:0001654,GO:0006955,GO:0006954,GO:0001822,GO:0030539,GO:0060586,GO:1903392,GO:2000048,GO:0000122,GO:0030182,GO:0001503,GO:0001649,GO:0032349,GO:2000860,GO:0030501,GO:0032332,GO:0045603,GO:0001938,GO:0050679,GO:0010628,GO:0031666,GO:…	cytoplasm|extracellular space|vesicle|BMP receptor binding|cytokine activity|growth factor activity|protein heterodimerization activity|BMP signaling pathway|cartilage development|cell differentiation|cellular iron ion homeostasis|cellular response to BMP stimulus|cellular response to iron ion|cellular response to mechanical stimulus|endochondral ossification|eye development|immune response|infla…
LRP8	3059.15	3747.12	2371.18	0.632734	-0.660329	2.00977e-39	1.34646e-37	Down	8.34423	8.26804	8.16718	12.9929	13.6775	12.2547	100187577	LRP8	protein_coding	LDL receptor related protein 8			GO:0030424,GO:0005901,GO:0009986,GO:0030425,GO:0005615,GO:0016020,GO:0005875,GO:0043025,GO:0005886,GO:0014069,GO:0043235,GO:0001540,GO:0034185,GO:0005509,GO:0048306,GO:0038024,GO:0008035,GO:0019894,GO:0005041,GO:0047485,GO:0038025,GO:0004888,GO:0030229,GO:0021541,GO:0071397,GO:0071363,GO:0007268,GO:0019221,GO:0048813,GO:0006897,GO:0021819,GO:0006629,GO:0050804,GO:0032793,GO:1900006,GO:0061003,GO:…	axon|caveola|cell surface|dendrite|extracellular space|membrane|microtubule associated complex|neuronal cell body|plasma membrane|postsynaptic density|receptor complex|amyloid-beta binding|apolipoprotein binding|calcium ion binding|calcium-dependent protein binding|cargo receptor activity|high-density lipoprotein particle binding|kinesin binding|low-density lipoprotein particle receptor activity|…
SULF1	3075.96	2380.65	3771.26	1.58442	0.663958	2.60918e-39	1.74094e-37	Up	8.36509	8.62294	8.87187	5.23692	5.39946	5.58181	100152427	SULF1	protein_coding	Extracellular sulfatase Sulf-1			GO:0009986,GO:0005783,GO:0005615,GO:0005794,GO:0005795,GO:0045121,GO:0005886,GO:0004065,GO:0005509,GO:0005539,GO:0008449,GO:0006915,GO:0060348,GO:0051216,GO:0002063,GO:0048706,GO:0014846,GO:0035860,GO:0032836,GO:0003094,GO:0030201,GO:0060384,GO:0001822,GO:0016525,GO:0030336,GO:0001937,GO:0040037,GO:0060686,GO:0030513,GO:0010575,GO:0030177,GO:0040036,GO:0048010	cell surface|endoplasmic reticulum|extracellular space|Golgi apparatus|Golgi stack|membrane raft|plasma membrane|arylsulfatase activity|calcium ion binding|glycosaminoglycan binding|N-acetylglucosamine-6-sulfatase activity|apoptotic process|bone development|cartilage development|chondrocyte development|embryonic skeletal system development|esophagus smooth muscle contraction|glial cell-derived ne…
ALPK3	1694.25	2146.74	1241.77	0.578476	-0.789672	2.76633e-39	1.83832e-37	Down	4.85309	5.02677	4.95328	8.29914	9.0114	8.17882	110261548	ALPK3	protein_coding	Alpha-protein kinase 3			GO:0005634,GO:0005524,GO:0106310,GO:0004674,GO:0055013,GO:0007507,GO:0006468	nucleus|ATP binding|protein serine kinase activity|protein serine/threonine kinase activity|cardiac muscle cell development|heart development|protein phosphorylation
TTYH2	2665.16	3311.19	2019.13	0.609885	-0.713391	2.86249e-39	1.89455e-37	Down	12.2919	12.1184	13.3458	20.2006	21.3648	19.9778	100516219	TTYH2	protein_coding	Protein tweety homolog 2			GO:0034707,GO:0005886,GO:0005229,GO:0072320	chloride channel complex|plasma membrane|intracellular calcium activated chloride channel activity|volume-sensitive chloride channel activity
GPT2	2173.99	2697.48	1650.5	0.611923	-0.708577	3.49608e-39	2.3046e-37	Down	9.52326	9.71674	10.0226	16.134	16.0887	15.3045	100521318	GPT2	protein_coding	Alanine aminotransferase 2	ssc00250,ssc00220	Alanine, aspartate and glutamate metabolism|Arginine biosynthesis	GO:0005759,GO:0004021,GO:0030170,GO:0006103,GO:0009058,GO:0042853,GO:0042851	mitochondrial matrix|L-alanine:2-oxoglutarate aminotransferase activity|pyridoxal phosphate binding|2-oxoglutarate metabolic process|biosynthetic process|L-alanine catabolic process|L-alanine metabolic process
DACT1	3976	4777.49	3174.5	0.664447	-0.589774	4.97202e-39	3.25143e-37	Down	22.3689	21.5228	22.5886	33.6907	33.5061	32.2307	100621416	DACT1	protein_coding	Dapper homolog 1			GO:0005737,GO:0005829,GO:0005654,GO:0005634,GO:0045202,GO:0008013,GO:0070097,GO:0042826,GO:0051018,GO:0005080,GO:0061629,GO:0048619,GO:1904864,GO:0090090,GO:2000134,GO:0046329,GO:0032091,GO:0000122,GO:0030178,GO:0021915,GO:0090263,GO:0032092,GO:0045732,GO:0030177,GO:0060828,GO:0031647,GO:2000095,GO:0016055	cytoplasm|cytosol|nucleoplasm|nucleus|synapse|beta-catenin binding|delta-catenin binding|histone deacetylase binding|protein kinase A binding|protein kinase C binding|RNA polymerase II-specific DNA-binding transcription factor binding|embryonic hindgut morphogenesis|negative regulation of beta-catenin-TCF complex assembly|negative regulation of canonical Wnt signaling pathway|negative regulation …
ACTA1	383.512	184.678	582.346	3.15554	1.65789	5.21918e-39	3.39951e-37	Up	7.31895	7.58781	8.8051	2.42471	2.29422	2.74765	100154254	ACTA1	protein_coding	actin%2C alpha 1%2C skeletal muscle	ssc04814	Motor proteins	GO:0005884,GO:0044297,GO:0005737,GO:0005869,GO:0030175,GO:0030027,GO:0001725,GO:0005865,GO:0005524,GO:0016787,GO:0090131,GO:0010628,GO:0048741,GO:0030240	actin filament|cell body|cytoplasm|dynactin complex|filopodium|lamellipodium|stress fiber|striated muscle thin filament|ATP binding|hydrolase activity|mesenchyme migration|positive regulation of gene expression|skeletal muscle fiber development|skeletal muscle thin filament assembly
AMPD3	2162.75	1620.29	2705.22	1.66973	0.739619	5.59314e-39	3.62869e-37	Up	6.71653	6.49902	6.97055	4.03776	3.9058	4.0679	100620914	AMPD3	protein_coding	AMP deaminase 3	ssc00230	Purine metabolism	GO:0005829,GO:0005576,GO:1904813,GO:0034774,GO:0003876,GO:0046872,GO:0006196,GO:0046033,GO:0006188,GO:0032264	cytosol|extracellular region|ficolin-1-rich granule lumen|secretory granule lumen|AMP deaminase activity|metal ion binding|AMP catabolic process|AMP metabolic process|IMP biosynthetic process|IMP salvage
FZD7	3499.65	2741.93	4257.38	1.55263	0.63471	1.50497e-38	9.72545e-37	Up	22.7399	23.2948	23.6145	15.4959	15.0144	14.0674	100513691	FZD7	protein_coding	Frizzled-7	ssc04310,ssc04390,ssc04150,ssc04550,ssc04916,ssc05200,ssc05205,ssc05225,ssc05226,ssc05217,ssc05224,ssc05165,ssc05010,ssc05022,ssc04934	Wnt signaling pathway|Hippo signaling pathway|mTOR signaling pathway|Signaling pathways regulating pluripotency of stem cells|Melanogenesis|Pathways in cancer|Proteoglycans in cancer|Hepatocellular carcinoma|Gastric cancer|Basal cell carcinoma|Breast cancer|Human papillomavirus infection|Alzheimer disease|Pathways of neurodegeneration - multiple diseases|Cushing syndrome	GO:0043231,GO:0016020,GO:0005886,GO:0055038,GO:0005109,GO:0004930,GO:0030165,GO:0005546,GO:0042813,GO:0017147,GO:0060070,GO:0071300,GO:0060231,GO:2000726,GO:0010812,GO:0042666,GO:0030182,GO:0038031,GO:0045893,GO:0060054,GO:0046330,GO:0042327,GO:0060828,GO:0006355,GO:0014834,GO:0048103,GO:0019827,GO:0034446,GO:0033077,GO:0060071	intracellular membrane-bounded organelle|membrane|plasma membrane|recycling endosome membrane|frizzled binding|G protein-coupled receptor activity|PDZ domain binding|phosphatidylinositol-4,5-bisphosphate binding|Wnt receptor activity|Wnt-protein binding|canonical Wnt signaling pathway|cellular response to retinoic acid|mesenchymal to epithelial transition|negative regulation of cardiac muscle cel…
ITPR3	2665.81	3451.39	1880.23	0.544851	-0.876066	1.90006e-38	1.22304e-36	Down	5.20458	4.72469	5.58161	9.11834	9.04406	10.1198	100155015	ITPR3	protein_coding	Inositol 1,4,5-trisphosphate receptor type 3	ssc04371,ssc04020,ssc04070,ssc04022,ssc04114,ssc04210,ssc04218,ssc04540,ssc04611,ssc04621,ssc04625,ssc04911,ssc04922,ssc04929,ssc04912,ssc04915,ssc04921,ssc04935,ssc04918,ssc04928,ssc04924,ssc04925,ssc04927,ssc04270,ssc04970,ssc04971,ssc04972,ssc04724,ssc04725,ssc04728,ssc04726,ssc04720,ssc04730,ssc04723,ssc04742,ssc04750,ssc04380,ssc04713,ssc05205,ssc05170,ssc05163,ssc05167,ssc05010,ssc05012,ssc…	Apelin signaling pathway|Calcium signaling pathway|Phosphatidylinositol signaling system|cGMP-PKG signaling pathway|Oocyte meiosis|Apoptosis|Cellular senescence|Gap junction|Platelet activation|NOD-like receptor signaling pathway|C-type lectin receptor signaling pathway|Insulin secretion|Glucagon signaling pathway|GnRH secretion|GnRH signaling pathway|Estrogen signaling pathway|Oxytocin signaling…	GO:0045177,GO:0005903,GO:0005737,GO:0030659,GO:0005783,GO:0005789,GO:0016020,GO:0043209,GO:0043025,GO:0005640,GO:0005730,GO:0005654,GO:0005886,GO:0031095,GO:0043235,GO:0016529,GO:0030667,GO:0005509,GO:0015278,GO:0043533,GO:0070679,GO:0005220,GO:0000822,GO:0035091,GO:0007186,GO:0060291,GO:0007613,GO:0007204,GO:0051209,GO:0051592,GO:0050913,GO:0050916,GO:0050909,GO:0050917	apical part of cell|brush border|cytoplasm|cytoplasmic vesicle membrane|endoplasmic reticulum|endoplasmic reticulum membrane|membrane|myelin sheath|neuronal cell body|nuclear outer membrane|nucleolus|nucleoplasm|plasma membrane|platelet dense tubular network membrane|receptor complex|sarcoplasmic reticulum|secretory granule membrane|calcium ion binding|calcium-release channel activity|inositol 1,…
LOXL1	768.059	501.07	1035.05	2.06578	1.04669	2.01835e-38	1.29411e-36	Up	10.6867	10.8193	10.9436	5.16403	5.3198	5.12695	100154899	LOXL1	protein_coding	Lysyl oxidase homolog 1			GO:0062023,GO:0005615,GO:0005507,GO:0004720,GO:0030199,GO:0018057	collagen-containing extracellular matrix|extracellular space|copper ion binding|protein-lysine 6-oxidase activity|collagen fibril organization|peptidyl-lysine oxidation
PACSIN2	4599.84	5570.47	3629.22	0.651506	-0.618149	2.11422e-38	1.3503e-36	Down	26.2232	27.0398	26.4401	42.5978	39.0655	39.8626	100523786	Pacsin2	protein_coding	Protein kinase C and casein kinase substrate in neurons protein 2			GO:0005901,GO:0005911,GO:0005737,GO:0005856,GO:0005829,GO:0005769,GO:0005768,GO:0019898,GO:0098978,GO:0043231,GO:0016607,GO:0005886,GO:0055038,GO:0032587,GO:0008092,GO:0042802,GO:0008289,GO:0070300,GO:0005543,GO:0030036,GO:0070836,GO:0072584,GO:0048858,GO:0007010,GO:0050804,GO:0045806,GO:0097320,GO:0036010,GO:0030100,GO:0007165	caveola|cell-cell junction|cytoplasm|cytoskeleton|cytosol|early endosome|endosome|extrinsic component of membrane|glutamatergic synapse|intracellular membrane-bounded organelle|nuclear speck|plasma membrane|recycling endosome membrane|ruffle membrane|cytoskeletal protein binding|identical protein binding|lipid binding|phosphatidic acid binding|phospholipid binding|actin cytoskeleton organization|…
AVPI1	2541.17	3105.27	1977.08	0.636624	-0.651487	2.94283e-38	1.865e-36	Down	35.8361	36.1706	35.0573	56.4622	56.8114	53.8358	100155615	AVPI1	protein_coding	Arginine vasopressin-induced protein 1			GO:0007049,GO:0043410	cell cycle|positive regulation of MAPK cascade
PIK3AP1	835.793	1128.56	543.026	0.481355	-1.05483	7.40045e-38	4.65406e-36	Down	2.13456	2.24707	2.29793	4.45822	4.50248	4.82854	100155165	PIK3AP1	protein_coding	phosphoinositide-3-kinase adaptor protein 1	ssc04151,ssc04662	PI3K-Akt signaling pathway|B cell receptor signaling pathway	GO:0005829,GO:0016020,GO:0005886,GO:0042802,GO:0036312,GO:0005102,GO:0014068,GO:0050727,GO:0034134,GO:0034142,GO:0034154,GO:0034162	cytosol|membrane|plasma membrane|identical protein binding|phosphatidylinositol 3-kinase regulatory subunit binding|signaling receptor binding|positive regulation of phosphatidylinositol 3-kinase signaling|regulation of inflammatory response|toll-like receptor 2 signaling pathway|toll-like receptor 4 signaling pathway|toll-like receptor 7 signaling pathway|toll-like receptor 9 signaling pathway
PANK1	699.863	975.391	424.335	0.435197	-1.20026	1.10944e-37	6.95051e-36	Down	1.4518	1.69553	1.62447	3.63864	3.93207	3.3337	100154650	PANK1	protein_coding	Pantothenate kinase 1	ssc00770	Pantothenate and CoA biosynthesis	GO:0030136,GO:0005737,GO:0005829,GO:0005730,GO:0005634,GO:0055037,GO:1905502,GO:0005524,GO:0004594,GO:0042803,GO:0015937,GO:0016310	clathrin-coated vesicle|cytoplasm|cytosol|nucleolus|nucleus|recycling endosome|acetyl-CoA binding|ATP binding|pantothenate kinase activity|protein homodimerization activity|coenzyme A biosynthetic process|phosphorylation
FGF1	815.955	531.376	1100.53	2.07112	1.05041	1.33479e-37	8.33053e-36	Up	6.59745	6.70304	6.38968	2.95272	3.39964	3.09822	397497	FGF1	protein_coding	Fibroblast growth factor 1	ssc04010,ssc04014,ssc04015,ssc04390,ssc04020,ssc04151,ssc04810,ssc05200,ssc05226,ssc05218,ssc05224	MAPK signaling pathway|Ras signaling pathway|Rap1 signaling pathway|Hippo signaling pathway|Calcium signaling pathway|PI3K-Akt signaling pathway|Regulation of actin cytoskeleton|Pathways in cancer|Gastric cancer|Melanoma|Breast cancer	GO:0005938,GO:0005737,GO:0005829,GO:0031012,GO:0005576,GO:0005615,GO:0005730,GO:0005654,GO:0005634,GO:0005104,GO:0008083,GO:0008201,GO:0030544,GO:0005178,GO:0044548,GO:0032148,GO:0009653,GO:0001525,GO:0009887,GO:0060681,GO:0030154,GO:0034605,GO:0050673,GO:0008543,GO:0030324,GO:0072163,GO:0001759,GO:0045766,GO:0051781,GO:0030335,GO:0008284,GO:0045542,GO:0010595,GO:0050679,GO:0070374,GO:0010628,GO:…	cell cortex|cytoplasm|cytosol|extracellular matrix|extracellular region|extracellular space|nucleolus|nucleoplasm|nucleus|fibroblast growth factor receptor binding|growth factor activity|heparin binding|Hsp70 protein binding|integrin binding|S100 protein binding|activation of protein kinase B activity|anatomical structure morphogenesis|angiogenesis|animal organ morphogenesis|branch elongation inv…
MYCN	882.046	1170.7	593.387	0.506866	-0.980325	1.63454e-37	1.01627e-35	Down	4.89018	4.67671	4.96243	9.49333	9.60826	9.38455	100518190	MYCN	protein_coding	N-myc proto-oncogene protein	ssc05202	Transcriptional misregulation in cancer	GO:0005634,GO:0003677,GO:0003700,GO:0046983	nucleus|DNA binding|DNA-binding transcription factor activity|protein dimerization activity
PTPN5	299.39	456.099	142.681	0.312689	-1.6772	2.03532e-37	1.26067e-35	Down	1.07442	1.05805	0.959538	3.21175	3.25083	3.35648	100524422	PTPN5	protein_coding	Tyrosine-protein phosphatase non-receptor type 5	ssc04010	MAPK signaling pathway	GO:0030054,GO:0005829,GO:0005789,GO:0016020,GO:0005654,GO:0005886,GO:0001784,GO:0019901,GO:0004725,GO:0035335,GO:0006470,GO:0007165	cell junction|cytosol|endoplasmic reticulum membrane|membrane|nucleoplasm|plasma membrane|phosphotyrosine residue binding|protein kinase binding|protein tyrosine phosphatase activity|peptidyl-tyrosine dephosphorylation|protein dephosphorylation|signal transduction
LPCAT3	1423.35	1820.4	1026.3	0.56376	-0.826847	2.6278e-37	1.62153e-35	Down	10.6794	10.0394	10.4867	18.1062	18.0441	18.8399	100627653	LPCAT3	protein_coding	Lysophospholipid acyltransferase 5	ssc00564,ssc04216	Glycerophospholipid metabolism|Ferroptosis	GO:0005789,GO:0016020,GO:0003841,GO:0047184,GO:0106262,GO:0106263,GO:0047144,GO:0016746,GO:0071617,GO:0034378,GO:0090158,GO:0036335,GO:0030258,GO:0050728,GO:1903573,GO:0036151,GO:0006656,GO:0036152,GO:0036150,GO:0045797,GO:1901310,GO:1905885,GO:0045540,GO:0034379	endoplasmic reticulum membrane|membrane|1-acylglycerol-3-phosphate O-acyltransferase activity|1-acylglycerophosphocholine O-acyltransferase activity|1-acylglycerophosphoethanolamine O-acyltransferase activity|1-acylglycerophosphoserine O-acyltransferase activity|2-acylglycerol-3-phosphate O-acyltransferase activity|acyltransferase activity|lysophospholipid acyltransferase activity|chylomicron ass…
USP53	4010.93	3196.71	4825.14	1.50952	0.594092	2.77692e-37	1.70713e-35	Up	21.925	22.4684	22.3286	14.7266	14.1566	15.0249	100626376	USP53	protein_coding	Inactive ubiquitin carboxyl-terminal hydrolase 53			GO:0005923,GO:0005911,GO:0001508,GO:1904019,GO:1905584,GO:0016579,GO:0010996,GO:0007605	bicellular tight junction|cell-cell junction|action potential|epithelial cell apoptotic process|outer hair cell apoptotic process|protein deubiquitination|response to auditory stimulus|sensory perception of sound
PTGER3	406.494	591.242	221.746	0.375063	-1.4148	4.10459e-37	2.50456e-35	Down	0.793006	0.860149	0.790703	2.20386	2.15278	2.11712	396811	PTGER3	protein_coding	prostaglandin E receptor 3	ssc04020,ssc04024,ssc04080,ssc04923,ssc05200,ssc05163	Calcium signaling pathway|cAMP signaling pathway|Neuroactive ligand-receptor interaction|Regulation of lipolysis in adipocytes|Pathways in cancer|Human cytomegalovirus infection	GO:0005886,GO:0004957,GO:0007189,GO:0006954,GO:0014827,GO:0060455,GO:0007200,GO:0007204	plasma membrane|prostaglandin E receptor activity|adenylate cyclase-activating G protein-coupled receptor signaling pathway|inflammatory response|intestine smooth muscle contraction|negative regulation of gastric acid secretion|phospholipase C-activating G protein-coupled receptor signaling pathway|positive regulation of cytosolic calcium ion concentration
MGST1	4821.5	6094.24	3548.76	0.582231	-0.780337	4.54794e-37	2.76481e-35	Down	94.901	101.543	82.4309	164.073	161.976	149.825	397567	MGST1	protein_coding	microsomal glutathione S-transferase 1	ssc00480,ssc00980,ssc00982,ssc00983,ssc05200,ssc05204,ssc05207,ssc05208,ssc05225,ssc05418,ssc01524	Glutathione metabolism|Metabolism of xenobiotics by cytochrome P450|Drug metabolism - cytochrome P450|Drug metabolism - other enzymes|Pathways in cancer|Chemical carcinogenesis - DNA adducts|Chemical carcinogenesis - receptor activation|Chemical carcinogenesis - reactive oxygen species|Hepatocellular carcinoma|Fluid shear stress and atherosclerosis|Platinum drug resistance	GO:0005783,GO:0005789,GO:0016020,GO:0005741,GO:0005739,GO:0004602,GO:0004364,GO:0071449,GO:0034635	endoplasmic reticulum|endoplasmic reticulum membrane|membrane|mitochondrial outer membrane|mitochondrion|glutathione peroxidase activity|glutathione transferase activity|cellular response to lipid hydroperoxide|glutathione transport
SH3TC2	2953.86	3737.85	2169.87	0.580494	-0.784647	5.26367e-37	3.17639e-35	Down	11.4819	12.0199	11.7279	20.3797	22.012	17.9537	100624660	SH3TC2	protein_coding	SH3 domain and tetratricopeptide repeat-containing protein 2			GO:0031410,GO:0005886,GO:0032287,GO:1901184,GO:0033157	cytoplasmic vesicle|plasma membrane|peripheral nervous system myelin maintenance|regulation of ERBB signaling pathway|regulation of intracellular protein transport
SMPDL3A	2399.22	1731.84	3066.61	1.77087	0.824461	5.33305e-37	3.20647e-35	Up	20.8664	20.4313	19.3573	10.8939	10.695	12.4253	100153442	SMPDL3A	protein_coding	Acid sphingomyelinase-like phosphodiesterase 3a			GO:0070062,GO:0005615,GO:0008081,GO:0008270,GO:0009143	extracellular exosome|extracellular space|phosphoric diester hydrolase activity|zinc ion binding|nucleoside triphosphate catabolic process
TMEM158	496.997	263.24	730.753	2.77521	1.4726	5.75999e-37	3.45053e-35	Up	10.2328	9.88514	10.5974	3.496	4.41423	3.1018	100620777	TMEM158	protein_coding	Transmembrane protein 158			GO:0016020,GO:0042277	membrane|peptide binding
ARHGAP28	2788.49	2163.34	3413.64	1.5777	0.657824	6.00239e-37	3.58266e-35	Up	4.07869	3.92647	3.86691	2.58974	2.45337	2.43225	100520745	ARHGAP28	protein_coding	Rho GTPase-activating protein 28			GO:0005737,GO:0005829,GO:0005096,GO:1904425,GO:0051497,GO:0030833,GO:0051056,GO:0007165	cytoplasm|cytosol|GTPase activator activity|negative regulation of GTP binding|negative regulation of stress fiber assembly|regulation of actin filament polymerization|regulation of small GTPase mediated signal transduction|signal transduction
B3GALNT2	1905.63	2379.15	1432.1	0.601995	-0.732177	1.16793e-36	6.94579e-35	Down	6.89448	7.32083	6.87163	11.2635	11.6622	11.8773	100620910	B3GALNT2	protein_coding	UDP-GalNAc:beta-1,3-N-acetylgalactosaminyltransferase 2	ssc00515	Mannose type O-glycan biosynthesis	GO:0005783,GO:0005789,GO:0000139,GO:0008376,GO:0016757,GO:0008194,GO:0006486,GO:0006493	endoplasmic reticulum|endoplasmic reticulum membrane|Golgi membrane|acetylgalactosaminyltransferase activity|glycosyltransferase activity|UDP-glycosyltransferase activity|protein glycosylation|protein O-linked glycosylation
TBX20	293.01	464.854	121.166	0.260775	-1.93912	4.60066e-36	2.68737e-34	Down	0.475187	0.486297	0.492607	1.64663	1.6683	2.22182	100524471	TBX20	protein_coding	T-box transcription factor TBX20			GO:0000785,GO:0005737,GO:0005634,GO:0001228,GO:0000981,GO:0000978,GO:0000977,GO:0061629,GO:1990837,GO:0003180,GO:0060413,GO:0036302,GO:0003171,GO:0008015,GO:0001569,GO:0003207,GO:0055008,GO:0003215,GO:0003279,GO:0001708,GO:0008283,GO:0009953,GO:0036306,GO:0003143,GO:0003272,GO:0003203,GO:0001706,GO:0035922,GO:0001947,GO:0048370,GO:0014031,GO:0097475,GO:0006936,GO:0045892,GO:0010991,GO:0000122,GO:…	chromatin|cytoplasm|nucleus|DNA-binding transcription activator activity, RNA polymerase II-specific|DNA-binding transcription factor activity, RNA polymerase II-specific|RNA polymerase II cis-regulatory region sequence-specific DNA binding|RNA polymerase II transcription regulatory region sequence-specific DNA binding|RNA polymerase II-specific DNA-binding transcription factor binding|sequence-s…
SULF2	19071.2	14843.7	23298.7	1.56968	0.650471	5.56298e-36	3.23797e-34	Up	123.176	121.963	135.905	77.2142	77.6731	86.2456	100152351	SULF2	protein_coding	Extracellular sulfatase Sulf-2			GO:0009986,GO:0005783,GO:0005576,GO:0005615,GO:0005795,GO:0005886,GO:0004065,GO:0005509,GO:0005539,GO:0008449,GO:0060348,GO:0051216,GO:0002063,GO:0048706,GO:0014846,GO:0035860,GO:0032836,GO:0003094,GO:0030201,GO:0060384,GO:0001822,GO:0097421,GO:0040037,GO:0090263,GO:0010575,GO:0030177,GO:2000345,GO:0009611	cell surface|endoplasmic reticulum|extracellular region|extracellular space|Golgi stack|plasma membrane|arylsulfatase activity|calcium ion binding|glycosaminoglycan binding|N-acetylglucosamine-6-sulfatase activity|bone development|cartilage development|chondrocyte development|embryonic skeletal system development|esophagus smooth muscle contraction|glial cell-derived neurotrophic factor receptor …
XIRP1	6334.19	7625.58	5042.8	0.66137	-0.59647	1.42796e-35	8.25301e-34	Down	20.1664	19.5801	22.127	30.5014	31.5278	30.9534	100134978	Xirp1	protein_coding	xin actin binding repeat containing 1			GO:0005912,GO:0005916,GO:0005925,GO:0014704,GO:0001725,GO:0051015,GO:0031005,GO:0007015,GO:0055013,GO:0003007,GO:0008285,GO:0032091,GO:0007219,GO:0042391,GO:0045214	adherens junction|fascia adherens|focal adhesion|intercalated disc|stress fiber|actin filament binding|filamin binding|actin filament organization|cardiac muscle cell development|heart morphogenesis|negative regulation of cell population proliferation|negative regulation of protein binding|Notch signaling pathway|regulation of membrane potential|sarcomere organization
MTMR12	1442.6	1828.37	1056.83	0.578109	-0.790587	1.60124e-35	9.18975e-34	Down	5.66587	5.65543	5.93065	9.94237	9.68717	10.0221	102167243	MTMR12	protein_coding	Myotubularin-related protein 12			GO:0005737,GO:0005829,GO:0030017,GO:0016529,GO:0004438,GO:0046856,GO:1901998	cytoplasm|cytosol|sarcomere|sarcoplasmic reticulum|phosphatidylinositol-3-phosphate phosphatase activity|phosphatidylinositol dephosphorylation|toxin transport
CLSTN2	136.657	37.457	235.857	6.29384	2.65394	1.70128e-35	9.72989e-34	Up	0.401612	0.387421	0.450018	0.0731117	0.0630562	0.0593773	100157330	CLSTN2	protein_coding	Calsyntenin-2			GO:0009986,GO:0030425,GO:0005789,GO:0098978,GO:0000139,GO:0098839,GO:0045211,GO:0001540,GO:0005509,GO:0019894,GO:0042988,GO:0007156,GO:0051965,GO:0050806	cell surface|dendrite|endoplasmic reticulum membrane|glutamatergic synapse|Golgi membrane|postsynaptic density membrane|postsynaptic membrane|amyloid-beta binding|calcium ion binding|kinesin binding|X11-like protein binding|homophilic cell adhesion via plasma membrane adhesion molecules|positive regulation of synapse assembly|positive regulation of synaptic transmission
GKN3	118.404	209.113	27.6959	0.132273	-2.91841	2.03285e-35	1.15858e-33	Down	0.973899	0.814219	0.822785	6.13272	6.97777	6.48709	100329220	GKN3	protein_coding	gastrokine 3			GO:0005615,GO:0042127	extracellular space|regulation of cell population proliferation
PLA2G16	1836.6	2326.39	1346.81	0.578751	-0.788986	9.88424e-35	5.55616e-33	Down	5.9408	5.71396	5.48208	9.99354	10.4307	9.00425	100512584	PLAAT3	protein_coding	phospholipase A2 group XVI	ssc00564,ssc00565,ssc00590,ssc00591,ssc00592,ssc04014,ssc04923	Glycerophospholipid metabolism|Ether lipid metabolism|Arachidonic acid metabolism|Linoleic acid metabolism|alpha-Linolenic acid metabolism|Ras signaling pathway|Regulation of lipolysis in adipocytes	GO:0005737,GO:0005829,GO:0005783,GO:0005789,GO:0005765,GO:0005764,GO:0031966,GO:0005739,GO:0005635,GO:0048471,GO:0005778,GO:0005777,GO:0005886,GO:0052740,GO:0016746,GO:0008289,GO:0016410,GO:0052739,GO:0008970,GO:0004623,GO:0046485,GO:0070306,GO:0016042,GO:0051179,GO:0030397,GO:0070292,GO:1903008,GO:0007031,GO:0036152,GO:0008654,GO:0006644,GO:1904177,GO:0009617,GO:0006641	cytoplasm|cytosol|endoplasmic reticulum|endoplasmic reticulum membrane|lysosomal membrane|lysosome|mitochondrial membrane|mitochondrion|nuclear envelope|perinuclear region of cytoplasm|peroxisomal membrane|peroxisome|plasma membrane|1-acyl-2-lysophosphatidylserine acylhydrolase activity|acyltransferase activity|lipid binding|N-acyltransferase activity|phosphatidylserine 1-acylhydrolase activity|p…
PLCXD3	222.142	368.747	75.5367	0.204923	-2.28685	1.53788e-34	8.61527e-33	Down	0.0904084	0.14348	0.0862358	0.557797	0.444732	0.547588	100522405	PLCXD3	protein_coding	PI-PLC X domain-containing protein 3			GO:0045202,GO:0008081,GO:0016042,GO:0007165	synapse|phosphoric diester hydrolase activity|lipid catabolic process|signal transduction
VASN	3169.24	3891.65	2446.84	0.62884	-0.669234	1.86603e-34	1.03827e-32	Down	8.46686	8.20258	9.05225	12.8296	13.9281	13.8974	102158247	VASN	protein_coding	Vasorin			GO:0009986,GO:0070062,GO:0031012,GO:0005615,GO:0005765,GO:0005739,GO:0005886,GO:0045296,GO:0050431,GO:0071456,GO:0071461,GO:0010719,GO:0030512	cell surface|extracellular exosome|extracellular matrix|extracellular space|lysosomal membrane|mitochondrion|plasma membrane|cadherin binding|transforming growth factor beta binding|cellular response to hypoxia|cellular response to redox state|negative regulation of epithelial to mesenchymal transition|negative regulation of transforming growth factor beta receptor signaling pathway
ADAMTS1	849.265	560.996	1137.54	2.02726	1.01953	2.17733e-34	1.20739e-32	Up	7.24811	7.03019	7.52885	3.71632	3.76451	3.21174	497061	ADAMTS1	protein_coding	ADAM metallopeptidase with thrombospondin type 1 motif 1			GO:0005604,GO:0031410,GO:0031012,GO:0005576,GO:0008201,GO:0004222,GO:0008237,GO:0008270,GO:0030198,GO:0060347,GO:0007229,GO:0001822,GO:0016525,GO:0008285,GO:0001542,GO:1900087,GO:1904754,GO:1904707,GO:0006508	basement membrane|cytoplasmic vesicle|extracellular matrix|extracellular region|heparin binding|metalloendopeptidase activity|metallopeptidase activity|zinc ion binding|extracellular matrix organization|heart trabecula formation|integrin-mediated signaling pathway|kidney development|negative regulation of angiogenesis|negative regulation of cell population proliferation|ovulation from ovarian fol…
JAG1	1937.88	1454.62	2421.15	1.6648	0.735353	2.73003e-34	1.50878e-32	Up	10.4253	10.8175	11.1801	6.46581	6.18762	6.6946	100156773	JAG1	protein_coding	Protein jagged-1	ssc04330,ssc04371,ssc04668,ssc04658,ssc05200,ssc05207,ssc05224,ssc05165,ssc01522	Notch signaling pathway|Apelin signaling pathway|TNF signaling pathway|Th1 and Th2 cell differentiation|Pathways in cancer|Chemical carcinogenesis - receptor activation|Breast cancer|Human papillomavirus infection|Endocrine resistance	GO:0005912,GO:0016324,GO:0005576,GO:0016020,GO:0005886,GO:0005509,GO:0008083,GO:0060090,GO:0005112,GO:0005543,GO:0005198,GO:0001525,GO:0035909,GO:0003180,GO:0001974,GO:0061309,GO:0003215,GO:0060411,GO:0001709,GO:0061073,GO:0072017,GO:0061444,GO:0045446,GO:0030097,GO:0002085,GO:0042491,GO:0030216,GO:0072070,GO:0002011,GO:0045445,GO:0030336,GO:0022408,GO:0001953,GO:0045602,GO:0045599,GO:0045665,GO:…	adherens junction|apical plasma membrane|extracellular region|membrane|plasma membrane|calcium ion binding|growth factor activity|molecular adaptor activity|Notch binding|phospholipid binding|structural molecule activity|angiogenesis|aorta morphogenesis|aortic valve morphogenesis|blood vessel remodeling|cardiac neural crest cell development involved in outflow tract morphogenesis|cardiac right ve…
C10H1orf115	2716.24	3463.19	1969.29	0.56848	-0.814819	2.99603e-34	1.64471e-32	Down	19.0046	17.7422	17.141	34.6076	31.0081	28.5608	100516689	C1orf115	protein_coding	Required for drug-induced death protein 1			GO:0097731,GO:0016020,GO:2001023	9+0 non-motile cilium|membrane|regulation of response to drug
FADS1	4549	5536.38	3561.63	0.643417	-0.636175	5.60869e-34	3.05851e-32	Down	67.5465	66.9118	74.2804	105.82	104.948	111.574	444995	FADS1	protein_coding	fatty acid desaturase 1	ssc01040	Biosynthesis of unsaturated fatty acids	GO:0005789,GO:0005739,GO:0062076,GO:0006636	endoplasmic reticulum membrane|mitochondrion|acyl-CoA delta5-desaturase activity|unsaturated fatty acid biosynthetic process
HKDC1	175.58	289.027	62.1336	0.215228	-2.21607	1.95684e-33	1.04624e-31	Down	0.109218	0.165564	0.127632	0.628471	0.612899	0.617544	100153520	HKDC1	protein_coding	Hexokinase HKDC1	ssc00010,ssc00051,ssc00052,ssc00500,ssc00520,ssc00524,ssc04066,ssc04910,ssc04973,ssc05230,ssc04930	Glycolysis / Gluconeogenesis|Fructose and mannose metabolism|Galactose metabolism|Starch and sucrose metabolism|Amino sugar and nucleotide sugar metabolism|Neomycin, kanamycin and gentamicin biosynthesis|HIF-1 signaling pathway|Insulin signaling pathway|Carbohydrate digestion and absorption|Central carbon metabolism in cancer|Type II diabetes mellitus	GO:0005737,GO:0005829,GO:0031966,GO:0005739,GO:0001917,GO:0005524,GO:0008865,GO:0004340,GO:0005536,GO:0046835,GO:0001678,GO:0051156,GO:0006006,GO:0006096	cytoplasm|cytosol|mitochondrial membrane|mitochondrion|photoreceptor inner segment|ATP binding|fructokinase activity|glucokinase activity|glucose binding|carbohydrate phosphorylation|cellular glucose homeostasis|glucose 6-phosphate metabolic process|glucose metabolic process|glycolytic process
RGS6	365.96	538.936	192.983	0.358248	-1.48097	2.56233e-33	1.35671e-31	Down	0.702952	0.648788	0.777571	1.91418	1.89466	2.09815	100620491	Rgs6	protein_coding	Regulator of G-protein signaling 6			GO:0005737,GO:0005829,GO:0019898,GO:0005794,GO:0043005,GO:0005634,GO:0005886,GO:0032991,GO:0005096,GO:0019904,GO:0007186,GO:0035556,GO:0009968,GO:0043547,GO:0045666,GO:0008277	cytoplasm|cytosol|extrinsic component of membrane|Golgi apparatus|neuron projection|nucleus|plasma membrane|protein-containing complex|GTPase activator activity|protein domain specific binding|G protein-coupled receptor signaling pathway|intracellular signal transduction|negative regulation of signal transduction|positive regulation of GTPase activity|positive regulation of neuron differentiation…
ARHGEF26	761.377	1016.38	506.377	0.498218	-1.00515	2.55616e-33	1.35671e-31	Down	1.24323	1.23377	1.27726	2.62245	2.44697	2.41757	100626582	Arhgef16	protein_coding	Rho guanine nucleotide exchange factor 16	ssc05132,ssc05100	Salmonella infection|Bacterial invasion of epithelial cells	GO:0005737,GO:0005085,GO:0030165,GO:0030971,GO:0031267,GO:0090630,GO:0060326,GO:1903078	cytoplasm|guanyl-nucleotide exchange factor activity|PDZ domain binding|receptor tyrosine kinase binding|small GTPase binding|activation of GTPase activity|cell chemotaxis|positive regulation of protein localization to plasma membrane
CACNA1H	542.984	321.572	764.396	2.37789	1.24968	3.58448e-33	1.88576e-31	Up	2.47369	2.42451	2.43368	0.87534	1.1064	1.084	110259950	CACNA1H	protein_coding	Voltage-dependent T-type calcium channel subunit alpha-1H	ssc04010,ssc04020,ssc04929,ssc04925,ssc04927,ssc04713,ssc04934	MAPK signaling pathway|Calcium signaling pathway|GnRH secretion|Aldosterone synthesis and secretion|Cortisol synthesis and secretion|Circadian entrainment|Cushing syndrome	GO:0016020,GO:0043005,GO:0005886,GO:0005891,GO:0001518,GO:0008332,GO:0046872,GO:0097110,GO:0005244,GO:0005248,GO:0032342,GO:0070509,GO:0032870,GO:0035865,GO:0034651,GO:0098662,GO:0086010,GO:0006936,GO:0007517,GO:0007520,GO:0019228,GO:2000344,GO:0045956,GO:0008016,GO:0034765,GO:0042391	membrane|neuron projection|plasma membrane|voltage-gated calcium channel complex|voltage-gated sodium channel complex|low voltage-gated calcium channel activity|metal ion binding|scaffold protein binding|voltage-gated ion channel activity|voltage-gated sodium channel activity|aldosterone biosynthetic process|calcium ion import|cellular response to hormone stimulus|cellular response to potassium i…
CUEDC1	1834.91	2281.47	1388.36	0.608716	-0.716158	1.35129e-32	6.99687e-31	Down	12.4155	12.8217	13.5699	20.2442	21.7494	21.3786	100511955	CUEDC1	protein_coding	CUE domain containing 1			GO:0043130	ubiquitin binding
THRB	512.493	712.147	312.839	0.439253	-1.18687	1.49984e-32	7.74161e-31	Down	0.598834	0.598304	0.56943	1.25721	1.37043	1.36827	396776	THRB	protein_coding	Thyroid hormone receptor beta	ssc04080,ssc04919	Neuroactive ligand-receptor interaction|Thyroid hormone signaling pathway	GO:0000785,GO:0016604,GO:0005654,GO:0005634,GO:0090575,GO:0031490,GO:0003677,GO:0003700,GO:0000981,GO:0019899,GO:0004879,GO:0000978,GO:1990837,GO:0070324,GO:0001223,GO:0008270,GO:0030154,GO:0097067,GO:0006351,GO:0008050,GO:0009755,GO:0042789,GO:0007621,GO:0000122,GO:0002157,GO:0045944,GO:0008016,GO:0097474,GO:0046549,GO:0007605,GO:0002154,GO:0060509	chromatin|nuclear body|nucleoplasm|nucleus|RNA polymerase II transcription regulator complex|chromatin DNA binding|DNA binding|DNA-binding transcription factor activity|DNA-binding transcription factor activity, RNA polymerase II-specific|enzyme binding|nuclear receptor activity|RNA polymerase II cis-regulatory region sequence-specific DNA binding|sequence-specific double-stranded DNA binding|thy…
CLDN6	2865.46	3450.73	2280.19	0.660838	-0.597632	1.84565e-32	9.49672e-31	Down	32.8229	32.409	33.2542	48.475	48.7421	50.8522	100302020	CLDN6	protein_coding	claudin 6	ssc04514,ssc04530,ssc04670,ssc05160	Cell adhesion molecules|Tight junction|Leukocyte transendothelial migration|Hepatitis C	GO:0016327,GO:0005923,GO:0005886,GO:0042802,GO:0005198,GO:0001618,GO:0070830,GO:0016338,GO:0007155	apicolateral plasma membrane|bicellular tight junction|plasma membrane|identical protein binding|structural molecule activity|virus receptor activity|bicellular tight junction assembly|calcium-independent cell-cell adhesion via plasma membrane cell-adhesion molecules|cell adhesion
F5	222.491	350.897	94.0853	0.267904	-1.90021	4.01593e-32	2.04712e-30	Down	0.389633	0.289126	0.34465	1.28171	1.1789	1.33094	397217	F5	protein_coding	coagulation factor V	ssc04610	Complement and coagulation cascades	GO:0005576,GO:0031091,GO:0005507,GO:0008015,GO:0007596	extracellular region|platelet alpha granule|copper ion binding|blood circulation|blood coagulation
SCN7A	824.019	557.246	1090.79	1.95725	0.968828	4.80587e-32	2.44222e-30	Up	4.44226	4.40738	4.08566	2.23338	2.09123	2.23877	100516881	SCN7A	protein_coding	Sodium channel protein type 7 subunit alpha	ssc04261	Adrenergic signaling in cardiomyocytes	GO:0030424,GO:0097386,GO:0001518,GO:0005244,GO:0005248,GO:0019725,GO:0086010,GO:0006936,GO:0019228,GO:0034765,GO:0009617,GO:0055078,GO:0035725,GO:0006814	axon|glial cell projection|voltage-gated sodium channel complex|voltage-gated ion channel activity|voltage-gated sodium channel activity|cellular homeostasis|membrane depolarization during action potential|muscle contraction|neuronal action potential|regulation of ion transmembrane transport|response to bacterium|sodium ion homeostasis|sodium ion transmembrane transport|sodium ion transport
BAMBI	1906.85	1464.65	2349.04	1.60402	0.681689	6.13465e-32	3.10784e-30	Up	51.383	50.8467	53.7718	32.3888	31.506	32.7375	449001	BAMBI	protein_coding	BMP and activin membrane bound inhibitor	ssc04310,ssc04350	Wnt signaling pathway|TGF-beta signaling pathway	GO:0005737,GO:0005886,GO:0005109,GO:0016477,GO:0030514,GO:0045668,GO:0030512,GO:0090263,GO:0008284,GO:0045893,GO:0010718,GO:0032092,GO:0008360	cytoplasm|plasma membrane|frizzled binding|cell migration|negative regulation of BMP signaling pathway|negative regulation of osteoblast differentiation|negative regulation of transforming growth factor beta receptor signaling pathway|positive regulation of canonical Wnt signaling pathway|positive regulation of cell population proliferation|positive regulation of DNA-templated transcription|posit…
S100A4	1152.82	1517.36	788.273	0.519228	-0.94556	8.60651e-32	4.34668e-30	Down	31.0905	30.8783	25.6985	58.4417	56.4232	52.8191	100156358	S100A4	protein_coding	S100 calcium binding protein A4			GO:0062023,GO:0070062,GO:0005576,GO:0005615,GO:0043005,GO:0005634,GO:0048471,GO:0003779,GO:0005509,GO:0048306,GO:0042802,GO:0050786,GO:0003723,GO:0046914,GO:0001837,GO:0043123	collagen-containing extracellular matrix|extracellular exosome|extracellular region|extracellular space|neuron projection|nucleus|perinuclear region of cytoplasm|actin binding|calcium ion binding|calcium-dependent protein binding|identical protein binding|RAGE receptor binding|RNA binding|transition metal ion binding|epithelial to mesenchymal transition|positive regulation of I-kappaB kinase/NF-k…
S1PR1	1457.65	1080.87	1834.43	1.69749	0.763401	1.23022e-31	6.1752e-30	Up	13.3822	13.5381	13.9369	7.98611	7.61815	8.30636	100621202	S1PR1	protein_coding	Sphingosine 1-phosphate receptor 1	ssc04068,ssc04071,ssc04080	FoxO signaling pathway|Sphingolipid signaling pathway|Neuroactive ligand-receptor interaction	GO:0005737,GO:0005768,GO:0009897,GO:0045121,GO:0005654,GO:0005886,GO:0004930,GO:0001664,GO:0038036,GO:0031532,GO:0007189,GO:0007193,GO:0001525,GO:0001955,GO:0007420,GO:0003245,GO:0016477,GO:0008283,GO:0006935,GO:0061384,GO:0030032,GO:0030595,GO:0008284,GO:0030500,GO:0045124,GO:0030155,GO:0019222,GO:0003376,GO:0072678	cytoplasm|endosome|external side of plasma membrane|membrane raft|nucleoplasm|plasma membrane|G protein-coupled receptor activity|G protein-coupled receptor binding|sphingosine-1-phosphate receptor activity|actin cytoskeleton reorganization|adenylate cyclase-activating G protein-coupled receptor signaling pathway|adenylate cyclase-inhibiting G protein-coupled receptor signaling pathway|angiogenes…
C5H12orf75	1286	1626.87	945.133	0.581103	-0.783135	1.24256e-31	6.21809e-30	Down	19.347	19.9889	20.5362	33.784	33.4937	35.1004	102162677	OCC1	protein_coding	Overexpressed in colon carcinoma 1 protein
SHROOM3	1444.81	1818.64	1070.98	0.589082	-0.76346	1.27631e-31	6.3676e-30	Down	3.46055	3.69056	3.87749	6.15164	6.41616	6.04467	100512481	SHROOM3	protein_coding	Protein Shroom3			GO:0005912,GO:0043296,GO:0016324,GO:0030864,GO:0005856,GO:0005874,GO:0051015,GO:0007015,GO:0045176,GO:0000902,GO:0043482,GO:0007389,GO:0008360	adherens junction|apical junction complex|apical plasma membrane|cortical actin cytoskeleton|cytoskeleton|microtubule|actin filament binding|actin filament organization|apical protein localization|cell morphogenesis|cellular pigment accumulation|pattern specification process|regulation of cell shape
MYOM1	449.386	645.511	253.262	0.392217	-1.35028	1.98813e-31	9.82929e-30	Down	1.10584	1.29251	0.977758	2.85063	3.02103	2.6799	100522496	MYOM1	protein_coding	Myomesin-1			GO:0031430,GO:0005863,GO:0051015,GO:0042802,GO:0019900,GO:0042803,GO:0008307,GO:0010628,GO:0050714,GO:0010737	M band|striated muscle myosin thick filament|actin filament binding|identical protein binding|kinase binding|protein homodimerization activity|structural constituent of muscle|positive regulation of gene expression|positive regulation of protein secretion|protein kinase A signaling
SLCO5A1	646.04	413.705	878.374	2.12229	1.08562	1.99461e-31	9.83169e-30	Up	2.48148	2.45496	2.41596	1.21624	1.21107	1.01552	100157250	SLCO5A1	protein_coding	Solute carrier organic anion transporter family member 5A1			GO:0043231,GO:0005886,GO:0015347,GO:0043252	intracellular membrane-bounded organelle|plasma membrane|sodium-independent organic anion transmembrane transporter activity|sodium-independent organic anion transport
MEST	719.622	484.558	954.686	1.97034	0.978446	2.50606e-31	1.23157e-29	Up	1.48669	1.51852	1.48526	0.721474	0.798117	0.745733	100147710	MEST	protein_coding	mesoderm specific transcript			GO:0005783,GO:0005789,GO:0070062,GO:0016787,GO:0007498	endoplasmic reticulum|endoplasmic reticulum membrane|extracellular exosome|hydrolase activity|mesoderm development
LOC100522455	102.064	3.00998	201.118	67.2853	6.07222	2.72578e-31	1.33555e-29	Up	0.992966	1.10156	0.80627	0.00466626	0.014421	0.0239641	100522455	ABCB1	protein_coding	ATP-dependent translocase ABCB1	ssc02010,ssc04976,ssc05206,ssc05226	ABC transporters|Bile secretion|MicroRNAs in cancer|Gastric cancer	GO:0016324,GO:0009986,GO:0005737,GO:0098591,GO:0070062,GO:0016020,GO:0005654,GO:0005886,GO:0008559,GO:0005524,GO:0016887,GO:0042626,GO:0046943,GO:0099038,GO:0015562,GO:0140328,GO:0090554,GO:0090555,GO:0022857,GO:0031625,GO:0042910,GO:1905039,GO:0099040,GO:0140115,GO:0000086,GO:0045332,GO:1901529,GO:2001225,GO:0047484,GO:0009410,GO:0072089,GO:0046865,GO:0070633,GO:0055085,GO:0150104,GO:1990961,GO:…	apical plasma membrane|cell surface|cytoplasm|external side of apical plasma membrane|extracellular exosome|membrane|nucleoplasm|plasma membrane|ABC-type xenobiotic transporter activity|ATP binding|ATP hydrolysis activity|ATPase-coupled transmembrane transporter activity|carboxylic acid transmembrane transporter activity|ceramide floppase activity|efflux transmembrane transporter activity|floppas…
NID2	4680.13	3733.37	5626.89	1.50739	0.592054	4.33099e-31	2.10946e-29	Up	26.4925	26.5037	28.4721	17.6507	17.2611	18.7791	100156994	NID2	protein_coding	Nidogen-2			GO:0005604,GO:0062023,GO:0070062,GO:0005576,GO:0005615,GO:0005886,GO:0005509,GO:0005518,GO:0005201,GO:0071711,GO:0007155,GO:0007160	basement membrane|collagen-containing extracellular matrix|extracellular exosome|extracellular region|extracellular space|plasma membrane|calcium ion binding|collagen binding|extracellular matrix structural constituent|basement membrane organization|cell adhesion|cell-matrix adhesion
AQP1	1149.03	1488.29	809.767	0.544211	-0.877761	6.78564e-31	3.27587e-29	Down	7.14455	6.57601	7.68059	12.3948	13.359	13.3372	407773	AQP1	protein_coding	aquaporin 1 (Colton blood group)	ssc04924,ssc04976,ssc04964	Renin secretion|Bile secretion|Proximal tubule bicarbonate reclamation	GO:0045177,GO:0016324,GO:0009925,GO:0016323,GO:0005903,GO:0031526,GO:0005737,GO:0031965,GO:0005634,GO:0005886,GO:0042383,GO:0008519,GO:0035379,GO:0015168,GO:0005223,GO:0030184,GO:0005267,GO:0022857,GO:0015250,GO:0005372,GO:0072488,GO:0035378,GO:0015670,GO:0006884,GO:0019725,GO:0071474,GO:0071320,GO:0071280,GO:0071549,GO:0070301,GO:0071456,GO:0071241,GO:0071260,GO:0071288,GO:0071300,GO:0071472,GO:…	apical part of cell|apical plasma membrane|basal plasma membrane|basolateral plasma membrane|brush border|brush border membrane|cytoplasm|nuclear membrane|nucleus|plasma membrane|sarcolemma|ammonium transmembrane transporter activity|carbon dioxide transmembrane transporter activity|glycerol transmembrane transporter activity|intracellular cGMP-activated cation channel activity|nitric oxide trans…
IER3	1490.61	1120.78	1860.45	1.66012	0.731291	8.9861e-31	4.3128e-29	Up	36.4903	38.9782	38.903	22.4992	23.9976	21.9857	100154770	IER3	protein_coding	Radiation-inducible immediate-early gene IEX-1			GO:0016020,GO:0005634,GO:0043066,GO:2001020	membrane|nucleus|negative regulation of apoptotic process|regulation of response to DNA damage stimulus
ISM1	1789.51	1354.25	2224.77	1.64305	0.716374	1.03988e-30	4.96181e-29	Up	9.13943	8.67827	9.40592	5.18398	5.63818	5.64594	100154170	ISM1	protein_coding	Isthmin-1			GO:0005576,GO:0016525	extracellular region|negative regulation of angiogenesis
HDAC5	3365.23	4041.22	2689.24	0.665566	-0.587346	2.56825e-30	1.21836e-28	Down	16.5031	16.7635	18.0838	25.9726	25.0691	25.6235	100515165	HDAC5	protein_coding	Histone deacetylase 5	ssc04371,ssc04613,ssc05206,ssc05203,ssc05034	Apelin signaling pathway|Neutrophil extracellular trap formation|MicroRNAs in cancer|Viral carcinogenesis|Alcoholism	GO:0005737,GO:0000118,GO:0005634,GO:0004407,GO:0046872,GO:0006325,GO:0016575,GO:0000122,GO:0051239,GO:0010830,GO:0050896	cytoplasm|histone deacetylase complex|nucleus|histone deacetylase activity|metal ion binding|chromatin organization|histone deacetylation|negative regulation of transcription by RNA polymerase II|regulation of multicellular organismal process|regulation of myotube differentiation|response to stimulus
GCNT1	486.262	290.872	681.651	2.34377	1.22883	2.92053e-30	1.38149e-28	Up	2.93831	2.6532	2.86244	1.06771	1.30254	1.21624	106508649	GCNT1	protein_coding	Beta-1,3-galactosyl-O-glycosyl-glycoprotein beta-1,6-N-acetylglucosaminyltransferase	ssc00512	Mucin type O-glycan biosynthesis	GO:0031985,GO:0000139,GO:0008375,GO:0003829,GO:0060352,GO:0009101,GO:0050901,GO:0016268	Golgi cisterna|Golgi membrane|acetylglucosaminyltransferase activity|beta-1,3-galactosyl-O-glycosyl-glycoprotein beta-1,6-N-acetylglucosaminyltransferase activity|cell adhesion molecule production|glycoprotein biosynthetic process|leukocyte tethering or rolling|O-glycan processing, core 2
MYO18B	828.126	1088.48	567.773	0.521659	-0.938821	3.66168e-30	1.72214e-28	Down	1.79169	1.82189	1.89839	3.72291	3.4533	3.32371	100154025	MYO18A	protein_coding	Unconventional myosin-XVIIIa	ssc04814	Motor proteins	GO:0042641,GO:0009986,GO:0005793,GO:0000139,GO:0016020,GO:0032982,GO:0016460,GO:0005802,GO:0051015,GO:0043531,GO:0005524,GO:0008094,GO:0003677,GO:0003723,GO:0031032,GO:0090164,GO:0016477,GO:0006259,GO:0007030,GO:0090161,GO:0048194,GO:0043066,GO:1903028,GO:0050714,GO:0043030	actomyosin|cell surface|endoplasmic reticulum-Golgi intermediate compartment|Golgi membrane|membrane|myosin filament|myosin II complex|trans-Golgi network|actin filament binding|ADP binding|ATP binding|ATP-dependent activity, acting on DNA|DNA binding|RNA binding|actomyosin structure organization|asymmetric Golgi ribbon formation|cell migration|DNA metabolic process|Golgi organization|Golgi ribbo…
ADAMTS17	1200.95	821.644	1580.25	1.92414	0.944211	3.80868e-30	1.78107e-28	Up	5.94635	6.01871	6.70054	2.96639	3.09525	3.57691	102160867	ADAMTS17	protein_coding	A disintegrin and metalloproteinase with thrombospondin motifs 17			GO:0031012,GO:0005576,GO:0046872,GO:0004222,GO:0030198,GO:0006508	extracellular matrix|extracellular region|metal ion binding|metalloendopeptidase activity|extracellular matrix organization|proteolysis
ARRDC4	1445.68	1069.06	1822.29	1.70436	0.769233	1.38557e-29	6.42449e-28	Up	6.04785	6.64631	5.87474	3.69931	3.70561	3.42036	100155895	ARRDC4	protein_coding	Arrestin domain-containing protein 4			GO:0005737,GO:0005769,GO:0005768,GO:1903561,GO:0043231,GO:0005886,GO:1990756,GO:0140112,GO:0051443,GO:0015031,GO:0016567	cytoplasm|early endosome|endosome|extracellular vesicle|intracellular membrane-bounded organelle|plasma membrane|ubiquitin ligase-substrate adaptor activity|extracellular vesicle biogenesis|positive regulation of ubiquitin-protein transferase activity|protein transport|protein ubiquitination
SLC25A10	2451.76	3021.47	1882.06	0.623082	-0.682507	1.82922e-29	8.45769e-28	Down	23.3959	24.6601	25.9931	36.7586	40.1366	41.2212	106508594	SLC25A10	protein_coding	Mitochondrial dicarboxylate carrier	ssc04964	Proximal tubule bicarbonate reclamation	GO:0005743,GO:0005739,GO:0005654,GO:0005634,GO:0015297,GO:0005310,GO:0015140,GO:0015131,GO:0015114,GO:0015141,GO:0015116,GO:0015117,GO:0022857,GO:0006835,GO:0006094,GO:0006811,GO:0006869,GO:0071423,GO:0006839,GO:0015729,GO:0035435,GO:0071422,GO:0008272,GO:0070221,GO:0015709	mitochondrial inner membrane|mitochondrion|nucleoplasm|nucleus|antiporter activity|dicarboxylic acid transmembrane transporter activity|malate transmembrane transporter activity|oxaloacetate transmembrane transporter activity|phosphate ion transmembrane transporter activity|succinate transmembrane transporter activity|sulfate transmembrane transporter activity|thiosulfate transmembrane transporte…
SVEP1	2502.37	1957	3047.75	1.55753	0.639257	4.55311e-29	2.09929e-27	Up	5.1874	5.88653	5.38606	3.51766	3.46895	3.51255	100155613	Svep1	protein_coding	Sushi, von Willebrand factor type A, EGF and pentraxin domain-containing protein 1			GO:0005737,GO:0031012,GO:0005576,GO:0005615,GO:0016020,GO:0005634,GO:0005509,GO:0003682,GO:0016477,GO:0008544,GO:0090136,GO:0010467,GO:0003017,GO:0001945,GO:0036303,GO:0048014,GO:0120193	cytoplasm|extracellular matrix|extracellular region|extracellular space|membrane|nucleus|calcium ion binding|chromatin binding|cell migration|epidermis development|epithelial cell-cell adhesion|gene expression|lymph circulation|lymph vessel development|lymph vessel morphogenesis|Tie signaling pathway|tight junction organization
EPHA4	1938.35	1470.16	2406.54	1.6373	0.711318	6.14986e-29	2.8118e-27	Up	18.7341	19.9246	19.9553	11.8618	11.1154	12.5802	100188979	Epha4	protein_coding	EPH receptor A4	ssc04360	Axon guidance	GO:0005912,GO:0030424,GO:0043679,GO:0044295,GO:0044297,GO:0042995,GO:0009986,GO:0005737,GO:0030425,GO:0043198,GO:0043197,GO:0031901,GO:0005783,GO:0030175,GO:0098978,GO:0005794,GO:0005741,GO:0031594,GO:0043005,GO:0043204,GO:0005886,GO:0014069,GO:0098839,GO:0045211,GO:0042734,GO:0043235,GO:0098685,GO:0005524,GO:0097161,GO:0046875,GO:0005004,GO:0042802,GO:0016301,GO:0042731,GO:0004672,GO:1990782,GO:…	adherens junction|axon|axon terminus|axonal growth cone|cell body|cell projection|cell surface|cytoplasm|dendrite|dendritic shaft|dendritic spine|early endosome membrane|endoplasmic reticulum|filopodium|glutamatergic synapse|Golgi apparatus|mitochondrial outer membrane|neuromuscular junction|neuron projection|perikaryon|plasma membrane|postsynaptic density|postsynaptic density membrane|postsynapt…
PLA2G4A	908.325	1170.9	645.749	0.551627	-0.858235	6.20066e-29	2.82715e-27	Down	2.32969	2.35351	2.43266	4.17592	4.21371	4.42837	100520687	PLA2G4A	protein_coding	Cytosolic phospholipase A2	ssc00564,ssc00565,ssc00590,ssc00591,ssc00592,ssc04010,ssc04014,ssc04370,ssc04072,ssc04217,ssc04611,ssc04664,ssc04666,ssc04912,ssc04913,ssc04921,ssc04270,ssc04724,ssc04726,ssc04730,ssc04750,ssc05231	Glycerophospholipid metabolism|Ether lipid metabolism|Arachidonic acid metabolism|Linoleic acid metabolism|alpha-Linolenic acid metabolism|MAPK signaling pathway|Ras signaling pathway|VEGF signaling pathway|Phospholipase D signaling pathway|Necroptosis|Platelet activation|Fc epsilon RI signaling pathway|Fc gamma R-mediated phagocytosis|GnRH signaling pathway|Ovarian steroidogenesis|Oxytocin signa…	GO:0005737,GO:0005829,GO:0005783,GO:0005794,GO:0000139,GO:0005635,GO:0005634,GO:0005509,GO:0047498,GO:0005544,GO:0047499,GO:1902387,GO:0004622,GO:0008374,GO:0102545,GO:0032266,GO:0070273,GO:0010314,GO:0004623,GO:0019369,GO:0006071,GO:0046475,GO:0019370,GO:0006640,GO:0036151,GO:0034638,GO:0034478,GO:0010572,GO:0001516	cytoplasm|cytosol|endoplasmic reticulum|Golgi apparatus|Golgi membrane|nuclear envelope|nucleus|calcium ion binding|calcium-dependent phospholipase A2 activity|calcium-dependent phospholipid binding|calcium-independent phospholipase A2 activity|ceramide 1-phosphate binding|lysophospholipase activity|O-acyltransferase activity|phosphatidyl phospholipase B activity|phosphatidylinositol-3-phosphate …
GALNT15	499.892	311.88	687.905	2.20583	1.14132	8.03701e-29	3.65428e-27	Up	3.1147	3.55874	3.22128	1.47998	1.53901	1.43886	100157572	GALNT15	protein_coding	polypeptide N-acetylgalactosaminyltransferase 15	ssc00512,ssc00514	Mucin type O-glycan biosynthesis|Other types of O-glycan biosynthesis	GO:0005794,GO:0000139,GO:0030133,GO:0030246,GO:0046872,GO:0004653,GO:0016266,GO:0006493	Golgi apparatus|Golgi membrane|transport vesicle|carbohydrate binding|metal ion binding|polypeptide N-acetylgalactosaminyltransferase activity|O-glycan processing|protein O-linked glycosylation
C1QL3	1232.42	1551.99	912.863	0.588324	-0.765318	8.89687e-29	4.03407e-27	Down	3.84231	4.26185	4.00994	6.58269	7.06878	6.81415	100524890	C1QL3	protein_coding	Complement C1q-like protein 3			GO:0005581,GO:0005615,GO:0098978,GO:0098686,GO:0043083,GO:0042802,GO:0099645,GO:0097107,GO:0050807	collagen trimer|extracellular space|glutamatergic synapse|hippocampal mossy fiber to CA3 synapse|synaptic cleft|identical protein binding|neurotransmitter receptor localization to postsynaptic specialization membrane|postsynaptic density assembly|regulation of synapse organization
ARHGAP26	2020.61	2495.17	1546.04	0.619844	-0.690023	1.51636e-28	6.83777e-27	Down	2.65828	2.91369	3.07759	4.63293	4.54701	4.68793	100520606	ARHGAP26	protein_coding	Rho GTPase-activating protein 26			GO:0005856,GO:0005829,GO:0005925,GO:0005096,GO:0005543,GO:0030036,GO:0007399,GO:0051056,GO:0007165	cytoskeleton|cytosol|focal adhesion|GTPase activator activity|phospholipid binding|actin cytoskeleton organization|nervous system development|regulation of small GTPase mediated signal transduction|signal transduction
KITLG	1245.56	891.802	1599.32	1.79386	0.843068	1.69943e-28	7.62145e-27	Up	6.34433	7.49962	6.72432	3.59099	3.87506	3.92773	397509	KITLG	protein_coding	KIT ligand	ssc04010,ssc04014,ssc04015,ssc04072,ssc04151,ssc04640,ssc04916,ssc05200	MAPK signaling pathway|Ras signaling pathway|Rap1 signaling pathway|Phospholipase D signaling pathway|PI3K-Akt signaling pathway|Hematopoietic cell lineage|Melanogenesis|Pathways in cancer	GO:0005737,GO:0005856,GO:0005576,GO:0030175,GO:0030027,GO:0005886,GO:0005125,GO:0008083,GO:0005173,GO:0007155,GO:0008284	cytoplasm|cytoskeleton|extracellular region|filopodium|lamellipodium|plasma membrane|cytokine activity|growth factor activity|stem cell factor receptor binding|cell adhesion|positive regulation of cell population proliferation
ARL4C	2458.87	2991.88	1925.85	0.643734	-0.635463	2.65191e-28	1.17963e-26	Down	13.1151	12.7887	13.8526	21.4458	19.6976	20.2159	100514255	ARL4C	protein_coding	ADP ribosylation factor like GTPase 4C			GO:0005737,GO:0005829,GO:0030175,GO:0005634,GO:0005886,GO:0043014,GO:0005525,GO:0003924,GO:0032456,GO:0006886,GO:0016192	cytoplasm|cytosol|filopodium|nucleus|plasma membrane|alpha-tubulin binding|GTP binding|GTPase activity|endocytic recycling|intracellular protein transport|vesicle-mediated transport
VCAN	2176.84	1717.61	2636.06	1.53483	0.618078	4.33986e-28	1.92526e-26	Up	5.24183	5.29825	5.4418	3.55712	3.30869	3.47828	397328	VCAN	protein_coding	versican	ssc04514	Cell adhesion molecules	GO:0031012,GO:0005576,GO:0033165,GO:0001750,GO:0005509,GO:0030246,GO:0005540,GO:0007155,GO:0007417,GO:0001501	extracellular matrix|extracellular region|interphotoreceptor matrix|photoreceptor outer segment|calcium ion binding|carbohydrate binding|hyaluronic acid binding|cell adhesion|central nervous system development|skeletal system development
RYR2	837.571	1085.18	589.959	0.543727	-0.879045	7.16338e-28	3.15227e-26	Down	0.914249	0.863536	0.946272	1.59899	1.68571	1.69454	396856	RYR2	protein_coding	Ryanodine receptor 2	ssc04371,ssc04020,ssc04024,ssc04911,ssc04921,ssc04260,ssc04261,ssc04972,ssc04713,ssc05020,ssc05022,ssc05410,ssc05412,ssc05414,ssc05415	Apelin signaling pathway|Calcium signaling pathway|cAMP signaling pathway|Insulin secretion|Oxytocin signaling pathway|Cardiac muscle contraction|Adrenergic signaling in cardiomyocytes|Pancreatic secretion|Circadian entrainment|Prion disease|Pathways of neurodegeneration - multiple diseases|Hypertrophic cardiomyopathy|Arrhythmogenic right ventricular cardiomyopathy|Dilated cardiomyopathy|Diabetic…	GO:0034704,GO:0030659,GO:0014701,GO:0016020,GO:0005886,GO:0032991,GO:0042383,GO:0016529,GO:0033017,GO:0005790,GO:0030018,GO:0005262,GO:0005509,GO:0048763,GO:0015278,GO:0005516,GO:0019899,GO:0042802,GO:0034236,GO:0034237,GO:0043621,GO:0005219,GO:0043924,GO:0044325,GO:0006816,GO:0060402,GO:0019722,GO:0035584,GO:0060048,GO:0003300,GO:0086064,GO:0006874,GO:0071313,GO:0071872,GO:0005513,GO:0003143,GO:…	calcium channel complex|cytoplasmic vesicle membrane|junctional sarcoplasmic reticulum membrane|membrane|plasma membrane|protein-containing complex|sarcolemma|sarcoplasmic reticulum|sarcoplasmic reticulum membrane|smooth endoplasmic reticulum|Z disc|calcium channel activity|calcium ion binding|calcium-induced calcium release activity|calcium-release channel activity|calmodulin binding|enzyme bind…
EDNRB	525.693	324.734	726.653	2.23812	1.16229	2.64441e-27	1.14829e-25	Up	3.97824	3.99575	3.95189	1.84295	1.51555	1.93112	414911	EDNRB	protein_coding	endothelin receptor type B	ssc04020,ssc04022,ssc04080,ssc04926,ssc04916,ssc05200	Calcium signaling pathway|cGMP-PKG signaling pathway|Neuroactive ligand-receptor interaction|Relaxin signaling pathway|Melanogenesis|Pathways in cancer	GO:0005886,GO:0004962,GO:0017046,GO:0032341,GO:0070588,GO:0019722,GO:0060070,GO:0048066,GO:0086100,GO:0048484,GO:0035645,GO:0061028,GO:0010467,GO:0030202,GO:0007249,GO:0048246,GO:0030318,GO:0014043,GO:0051248,GO:0000122,GO:0001755,GO:0097402,GO:0007422,GO:0060465,GO:0072112,GO:0007497,GO:0071806,GO:0002027,GO:0006885,GO:0097018,GO:0035812,GO:0070294,GO:0002001,GO:0010033,GO:1904383,GO:0042310,GO:…	plasma membrane|endothelin receptor activity|peptide hormone binding|aldosterone metabolic process|calcium ion transmembrane transport|calcium-mediated signaling|canonical Wnt signaling pathway|developmental pigmentation|endothelin receptor signaling pathway|enteric nervous system development|enteric smooth muscle cell differentiation|establishment of endothelial barrier|gene expression|heparin m…
ADAMTS5	475.094	294.245	655.942	2.2295	1.15672	3.70966e-27	1.60238e-25	Up	1.51893	1.79199	1.65328	0.771339	0.723974	0.716807	100522952	ADAMTS5	protein_coding	A disintegrin and metalloproteinase with thrombospondin motifs 5			GO:0062023,GO:0005788,GO:0031012,GO:0005576,GO:0005615,GO:0004175,GO:0050840,GO:0008201,GO:0042802,GO:0005178,GO:0004222,GO:0008237,GO:0008233,GO:0008270,GO:0003180,GO:0042742,GO:0003203,GO:0022617,GO:0030198,GO:0007520,GO:0120163,GO:0006508,GO:0003184,GO:0044691	collagen-containing extracellular matrix|endoplasmic reticulum lumen|extracellular matrix|extracellular region|extracellular space|endopeptidase activity|extracellular matrix binding|heparin binding|identical protein binding|integrin binding|metalloendopeptidase activity|metallopeptidase activity|peptidase activity|zinc ion binding|aortic valve morphogenesis|defense response to bacterium|endocard…
SCN3A	150.963	243.619	58.3069	0.239275	-2.06326	4.13633e-27	1.77732e-25	Down	0.186042	0.144162	0.18609	0.725213	0.685077	0.733106	100625056	SCN3A	protein_coding	Sodium channel protein type 3 subunit alpha	ssc04742	Taste transduction	GO:0030424,GO:0016528,GO:0001518,GO:0005244,GO:0005248,GO:0048266,GO:0086010,GO:0019228,GO:0034765,GO:0035725,GO:0006814	axon|sarcoplasm|voltage-gated sodium channel complex|voltage-gated ion channel activity|voltage-gated sodium channel activity|behavioral response to pain|membrane depolarization during action potential|neuronal action potential|regulation of ion transmembrane transport|sodium ion transmembrane transport|sodium ion transport
MASP2	735.131	959.779	510.483	0.531648	-0.911458	5.64212e-27	2.40545e-25	Down	4.93963	4.62893	4.38073	8.66613	8.67247	8.71953	100302537	Masp2	protein_coding	mannan binding lectin serine peptidase 2	ssc04610,ssc05171,ssc05150	Complement and coagulation cascades|Coronavirus disease - COVID-19|Staphylococcus aureus infection	GO:0005615,GO:1905370,GO:0005509,GO:0048306,GO:0001855,GO:0042802,GO:0008233,GO:0004252,GO:0002752,GO:0006958,GO:0001867,GO:1903028,GO:0006508	extracellular space|serine-type endopeptidase complex|calcium ion binding|calcium-dependent protein binding|complement component C4b binding|identical protein binding|peptidase activity|serine-type endopeptidase activity|cell surface pattern recognition receptor signaling pathway|complement activation, classical pathway|complement activation, lectin pathway|positive regulation of opsonization|pro…
FKBP15	2516.3	3063.97	1968.63	0.642628	-0.637945	1.20712e-26	5.11983e-25	Down	7.97703	7.63329	8.82841	12.6161	12.4461	12.7313	100517260	FKBP15	protein_coding	FK506-binding protein 15			GO:0015629,GO:0005769,GO:0030426,GO:0016020,GO:0003779,GO:0003755,GO:0006897	actin cytoskeleton|early endosome|growth cone|membrane|actin binding|peptidyl-prolyl cis-trans isomerase activity|endocytosis
RIMKLB	2119.27	1570.99	2667.54	1.69787	0.763726	1.32649e-26	5.58281e-25	Up	5.66336	6.44376	5.83352	3.51008	3.89393	3.10238	100152915	RIMKLB	protein_coding	Beta-citrylglutamate synthase B	ssc00250	Alanine, aspartate and glutamate metabolism	GO:0005737,GO:0005829,GO:0005524,GO:0072591,GO:0016879,GO:0046872,GO:0072590,GO:0009064,GO:0036211	cytoplasm|cytosol|ATP binding|citrate-L-glutamate ligase activity|ligase activity, forming carbon-nitrogen bonds|metal ion binding|N-acetyl-L-aspartate-L-glutamate ligase activity|glutamine family amino acid metabolic process|protein modification process
CCDC15	1696.45	2058.79	1334.1	0.648015	-0.625902	3.09129e-26	1.28132e-24	Down	4.0862	3.96314	4.19469	6.37404	6.24503	6.15643	100525001	CCDC15	protein_coding	Coiled-coil domain-containing protein 15			GO:0005813	centrosome
EPOR	752.009	972.89	531.128	0.545966	-0.873116	4.77434e-26	1.96406e-24	Down	7.37843	7.76349	7.3087	13.5275	13.3719	13.9506	397554	EPOR	protein_coding	erythropoietin receptor	ssc04630,ssc04151,ssc04060,ssc04640,ssc05200	JAK-STAT signaling pathway|PI3K-Akt signaling pathway|Cytokine-cytokine receptor interaction|Hematopoietic cell lineage|Pathways in cancer	GO:0009897,GO:0016607,GO:0004896,GO:0004900,GO:0042802,GO:0007420,GO:0019221,GO:0046697,GO:0007507,GO:0030097,GO:0008284	external side of plasma membrane|nuclear speck|cytokine receptor activity|erythropoietin receptor activity|identical protein binding|brain development|cytokine-mediated signaling pathway|decidualization|heart development|hemopoiesis|positive regulation of cell population proliferation
RERG	546.671	738.63	354.711	0.480147	-1.05845	6.3225e-26	2.58797e-24	Down	3.78444	4.0707	3.64679	7.86914	8.64695	7.29588	100155884	RERG	protein_coding	Ras-related and estrogen-regulated growth inhibitor			GO:0005829,GO:0001650,GO:0005654,GO:0005886,GO:0003925,GO:0019003,GO:0005525,GO:0003924,GO:0030308,GO:0008285,GO:0007265,GO:0009725	cytosol|fibrillar center|nucleoplasm|plasma membrane|G protein activity|GDP binding|GTP binding|GTPase activity|negative regulation of cell growth|negative regulation of cell population proliferation|Ras protein signal transduction|response to hormone
SLITRK2	2056.71	1602.9	2510.51	1.56657	0.647607	1.15699e-25	4.67755e-24	Up	6.15594	6.58287	6.98209	4.25033	4.04073	4.21679	100511615	SLITRK2	protein_coding	SLIT and NTRK-like protein 2	ssc04514	Cell adhesion molecules	GO:0098982,GO:0098978,GO:0005886,GO:0007409,GO:0051965,GO:1905606,GO:0050807,GO:0099560	GABA-ergic synapse|glutamatergic synapse|plasma membrane|axonogenesis|positive regulation of synapse assembly|regulation of presynapse assembly|regulation of synapse organization|synaptic membrane adhesion
PLIN2	815.624	585.26	1045.99	1.78684	0.837414	2.54713e-25	1.01972e-23	Up	11.3436	10.631	10.7494	6.27737	5.93478	5.97966	397402	PLIN2	protein_coding	perilipin 2	ssc03320	PPAR signaling pathway	GO:0005829,GO:0005622,GO:0005811,GO:0016020,GO:0042149,GO:1905691,GO:0019915,GO:0010890	cytosol|intracellular anatomical structure|lipid droplet|membrane|cellular response to glucose starvation|lipid droplet disassembly|lipid storage|positive regulation of sequestering of triglyceride
RENBP	3152.29	3874.65	2429.93	0.626995	-0.673474	3.33678e-25	1.32937e-23	Down	48.3009	47.7785	43.6859	79.4574	76.5813	65.4965	396934	RENBP	protein_coding	renin binding protein	ssc00520	Amino sugar and nucleotide sugar metabolism	GO:0042802,GO:0050121,GO:0030414,GO:0005975,GO:0006044,GO:0006051,GO:0019262	identical protein binding|N-acylglucosamine 2-epimerase activity|peptidase inhibitor activity|carbohydrate metabolic process|N-acetylglucosamine metabolic process|N-acetylmannosamine metabolic process|N-acetylneuraminate catabolic process
LOC110258364	2404.67	2897.42	1911.91	0.659733	-0.600045	5.21714e-25	2.06347e-23	Down	74.8042	75.8781	69.9209	117.238	109.467	105.462	110258364	CRIP1	protein_coding	Cysteine-rich protein 1			GO:0005737,GO:0042277,GO:0008270,GO:0071236,GO:0071493,GO:0007507,GO:0006955,GO:0008630,GO:0060741,GO:0010468,GO:0010033,GO:0010043	cytoplasm|peptide binding|zinc ion binding|cellular response to antibiotic|cellular response to UV-B|heart development|immune response|intrinsic apoptotic signaling pathway in response to DNA damage|prostate gland stromal morphogenesis|regulation of gene expression|response to organic substance|response to zinc ion
PCYT1B	517.815	696.7	338.93	0.486711	-1.03886	9.9708e-25	3.93415e-23	Down	1.1863	1.19176	1.34056	2.5495	2.44351	2.60041	100152643	Pcyt1b	protein_coding	Choline-phosphate cytidylyltransferase B	ssc00564,ssc00440,ssc05231	Glycerophospholipid metabolism|Phosphonate and phosphinate metabolism|Choline metabolism in cancer	GO:0005783,GO:0004105,GO:0031210,GO:0006657,GO:0001541,GO:0006656,GO:1904116,GO:0007283	endoplasmic reticulum|choline-phosphate cytidylyltransferase activity|phosphatidylcholine binding|CDP-choline pathway|ovarian follicle development|phosphatidylcholine biosynthetic process|response to vasopressin|spermatogenesis
KCNJ4	872.185	1104.61	639.764	0.579107	-0.788099	1.33022e-24	5.2235e-23	Down	4.92993	5.00926	4.85953	8.74295	8.53629	8.11129	100523060	KCNJ4	protein_coding	Inward rectifier potassium channel 4	ssc04921,ssc04725	Oxytocin signaling pathway|Cholinergic synapse	GO:0016323,GO:0030659,GO:0005886,GO:0045211,GO:0008076,GO:0005242,GO:0030165,GO:1990573,GO:0006813,GO:0034765	basolateral plasma membrane|cytoplasmic vesicle membrane|plasma membrane|postsynaptic membrane|voltage-gated potassium channel complex|inward rectifier potassium channel activity|PDZ domain binding|potassium ion import across plasma membrane|potassium ion transport|regulation of ion transmembrane transport
ITPKA	545.38	362.706	728.054	2.00638	1.00459	3.5483e-24	1.38014e-22	Up	4.92123	4.83926	4.63237	2.58453	2.35933	2.18153	100516235	ITPKA	protein_coding	Inositol-trisphosphate 3-kinase A	ssc00562,ssc04020,ssc04070	Inositol phosphate metabolism|Calcium signaling pathway|Phosphatidylinositol signaling system	GO:0005737,GO:0005856,GO:0005829,GO:0043197,GO:0098978,GO:0005634,GO:0098871,GO:0005524,GO:0005516,GO:0004683,GO:0000828,GO:0008440,GO:0016301,GO:0031267,GO:0030036,GO:0071277,GO:0097062,GO:0006020,GO:0032958,GO:0098885,GO:0046854,GO:0016310,GO:0061003,GO:0048167,GO:0051592,GO:0007165	cytoplasm|cytoskeleton|cytosol|dendritic spine|glutamatergic synapse|nucleus|postsynaptic actin cytoskeleton|ATP binding|calmodulin binding|calmodulin-dependent protein kinase activity|inositol hexakisphosphate kinase activity|inositol-1,4,5-trisphosphate 3-kinase activity|kinase activity|small GTPase binding|actin cytoskeleton organization|cellular response to calcium ion|dendritic spine mainten…
GREM1	90.0877	163.66	16.5154	0.101424	-3.30154	4.1471e-24	1.60166e-22	Down	0.0604975	0.123204	0.138819	1.04874	0.735435	1.38217	100156280	GREM1	protein_coding	Gremlin-1	ssc04350	TGF-beta signaling pathway	GO:0009986,GO:0062023,GO:0005615,GO:0036122,GO:0005125,GO:0016015,GO:0042803,GO:0048018,GO:0030297,GO:0043184,GO:0009887,GO:0006915,GO:0055007,GO:0060379,GO:0002042,GO:0000902,GO:0007267,GO:0030199,GO:0048263,GO:0030326,GO:0060173,GO:0003337,GO:0043066,GO:0030514,GO:0030502,GO:1900158,GO:0046851,GO:1900155,GO:0090090,GO:0030308,GO:0032331,GO:0045892,GO:0090027,GO:0045668,GO:0033689,GO:0090291,GO:…	cell surface|collagen-containing extracellular matrix|extracellular space|BMP binding|cytokine activity|morphogen activity|protein homodimerization activity|receptor ligand activity|transmembrane receptor protein tyrosine kinase activator activity|vascular endothelial growth factor receptor 2 binding|animal organ morphogenesis|apoptotic process|cardiac muscle cell differentiation|cardiac muscle c…
CACNG4	1746.84	2190.23	1303.45	0.595253	-0.748424	4.34404e-24	1.67378e-22	Down	9.82978	8.96986	10.7749	15.3121	16.6137	17.4547	100523919	Cacng4	protein_coding	Voltage-dependent calcium channel gamma-4 subunit	ssc04010,ssc04921,ssc04260,ssc04261,ssc05410,ssc05412,ssc05414	MAPK signaling pathway|Oxytocin signaling pathway|Cardiac muscle contraction|Adrenergic signaling in cardiomyocytes|Hypertrophic cardiomyopathy|Arrhythmogenic right ventricular cardiomyopathy|Dilated cardiomyopathy	GO:0032281,GO:0044297,GO:0009986,GO:0098978,GO:1990454,GO:0014069,GO:0098839,GO:0036477,GO:0005891,GO:0005246,GO:0016247,GO:0035255,GO:0005245,GO:0099590,GO:0098943,GO:2000969,GO:0051968,GO:0098970,GO:2000311,GO:0098962,GO:0042220,GO:0019226	AMPA glutamate receptor complex|cell body|cell surface|glutamatergic synapse|L-type voltage-gated calcium channel complex|postsynaptic density|postsynaptic density membrane|somatodendritic compartment|voltage-gated calcium channel complex|calcium channel regulator activity|channel regulator activity|ionotropic glutamate receptor binding|voltage-gated calcium channel activity|neurotransmitter rece…
ADAMDEC1	275.683	141.943	409.422	2.88612	1.52913	4.86837e-24	1.86704e-22	Up	3.77265	4.42392	3.45863	1.1236	1.36622	1.523	100517917	ADAMDEC1	protein_coding	ADAM DEC1			GO:0062023,GO:0005576,GO:0004222,GO:0008270,GO:0006955,GO:0007162,GO:0006508	collagen-containing extracellular matrix|extracellular region|metalloendopeptidase activity|zinc ion binding|immune response|negative regulation of cell adhesion|proteolysis
ZCCHC12	561.499	364.43	758.567	2.08242	1.05826	6.2398e-24	2.37634e-22	Up	5.34305	5.86341	5.49222	2.26512	2.89113	2.81675	100517990	ZCCHC12	protein_coding	Zinc finger CCHC domain-containing protein 12			GO:0005634,GO:0003676,GO:0008270	nucleus|nucleic acid binding|zinc ion binding
CD82	1202.26	1484.57	919.947	0.619556	-0.690692	6.54971e-24	2.48859e-22	Down	10.7664	10.4199	10.2168	17.2662	16.3077	16.7701	100270689	CD82	protein_coding	CD82 molecule	ssc04115	p53 signaling pathway	GO:0070062,GO:0005886	extracellular exosome|plasma membrane
TGFB3	1359.54	1048.9	1670.17	1.59264	0.671422	7.72157e-24	2.90692e-22	Up	10.9707	10.9048	11.8245	6.74556	7.21812	7.06937	397400	TGFB3	protein_coding	transforming growth factor beta 3	ssc04010,ssc04350,ssc04390,ssc04068,ssc04060,ssc04110,ssc04218,ssc05200,ssc05210,ssc05212,ssc05225,ssc05226,ssc05220,ssc05211,ssc05166,ssc05161,ssc05152,ssc05146,ssc05144,ssc05145,ssc05140,ssc05142,ssc05323,ssc05321,ssc05410,ssc05414,ssc05415,ssc04933	MAPK signaling pathway|TGF-beta signaling pathway|Hippo signaling pathway|FoxO signaling pathway|Cytokine-cytokine receptor interaction|Cell cycle|Cellular senescence|Pathways in cancer|Colorectal cancer|Pancreatic cancer|Hepatocellular carcinoma|Gastric cancer|Chronic myeloid leukemia|Renal cell carcinoma|Human T-cell leukemia virus 1 infection|Hepatitis B|Tuberculosis|Amoebiasis|Malaria|Toxopla…	GO:0031012,GO:0005615,GO:0005125,GO:0008083,GO:0042802,GO:0050431,GO:0034713,GO:0005114,GO:0034714,GO:0030509,GO:0045216,GO:0070483,GO:0060325,GO:0008285,GO:0010936,GO:0051781,GO:0008284,GO:0032967,GO:0045893,GO:0010718,GO:0010862,GO:0042127,GO:0001666,GO:0032570,GO:0007435,GO:0062009,GO:0060395,GO:0007179	extracellular matrix|extracellular space|cytokine activity|growth factor activity|identical protein binding|transforming growth factor beta binding|type I transforming growth factor beta receptor binding|type II transforming growth factor beta receptor binding|type III transforming growth factor beta receptor binding|BMP signaling pathway|cell-cell junction organization|detection of hypoxia|face …
LOC100526118	130.106	44.2906	215.922	4.88297	2.28776	9.05032e-24	3.3916e-22	Up	5.63727	4.51963	5.55045	0.729982	1.09162	1.37863	100526118	GSTA1	protein_coding	Glutathione S-transferase A1	ssc00480,ssc00980,ssc00982,ssc00983,ssc05200,ssc05204,ssc05207,ssc05208,ssc05225,ssc05418,ssc01524	Glutathione metabolism|Metabolism of xenobiotics by cytochrome P450|Drug metabolism - cytochrome P450|Drug metabolism - other enzymes|Pathways in cancer|Chemical carcinogenesis - DNA adducts|Chemical carcinogenesis - receptor activation|Chemical carcinogenesis - reactive oxygen species|Hepatocellular carcinoma|Fluid shear stress and atherosclerosis|Platinum drug resistance	GO:0005829,GO:0004364,GO:0004601,GO:0004769,GO:1901687,GO:0006749,GO:0006693,GO:0006805	cytosol|glutathione transferase activity|peroxidase activity|steroid delta-isomerase activity|glutathione derivative biosynthetic process|glutathione metabolic process|prostaglandin metabolic process|xenobiotic metabolic process
GALNT5	758.639	975.178	542.1	0.556053	-0.846707	1.05746e-23	3.93586e-22	Down	1.93563	2.20296	2.01888	3.63846	3.62706	3.73715	100627600	GALNT5	protein_coding	Polypeptide N-acetylgalactosaminyltransferase 5	ssc00512,ssc00514	Mucin type O-glycan biosynthesis|Other types of O-glycan biosynthesis	GO:0005794,GO:0000139,GO:0030246,GO:0046872,GO:0004653,GO:0006024,GO:0016266,GO:0006493	Golgi apparatus|Golgi membrane|carbohydrate binding|metal ion binding|polypeptide N-acetylgalactosaminyltransferase activity|glycosaminoglycan biosynthetic process|O-glycan processing|protein O-linked glycosylation
FAM167B	696.608	931.478	461.739	0.495296	-1.01364	1.09398e-23	4.06258e-22	Down	12.2996	10.8507	9.64056	23.9242	21.0709	20.7255	100519719	FAM167B	protein_coding	Protein FAM167B
PCSK9	65.8731	128.783	2.96334	0.0232448	-5.42695	1.46604e-23	5.41972e-22	Down	0	0.0413083	0.0114848	0.666939	0.882513	0.726367	100620501	PCSK9	protein_coding	Proprotein convertase subtilisin/kexin type 9	ssc04979	Cholesterol metabolism	GO:0009986,GO:0005737,GO:0005769,GO:0005783,GO:0005576,GO:0005794,GO:0005770,GO:0005764,GO:0034185,GO:0030169,GO:0043621,GO:0004252,GO:0034189,GO:0006915,GO:0008203,GO:0032802,GO:0006508,GO:0043523	cell surface|cytoplasm|early endosome|endoplasmic reticulum|extracellular region|Golgi apparatus|late endosome|lysosome|apolipoprotein binding|low-density lipoprotein particle binding|protein self-association|serine-type endopeptidase activity|very-low-density lipoprotein particle binding|apoptotic process|cholesterol metabolic process|low-density lipoprotein particle receptor catabolic process|p…
STX3	1379.03	1703.72	1054.34	0.619057	-0.691856	1.90223e-23	6.98506e-22	Down	3.9986	4.11288	4.36953	6.2329	6.87476	6.93316	100520886	Stx3	protein_coding	Syntaxin-3	ssc04130,ssc04721	SNARE interactions in vesicular transport|Synaptic vesicle cycle	GO:0016324,GO:0042582,GO:0005911,GO:0030425,GO:0012505,GO:0098978,GO:0030426,GO:0030027,GO:0042470,GO:0016020,GO:0043005,GO:0001917,GO:0001750,GO:0005886,GO:0098794,GO:0048787,GO:0042734,GO:0097470,GO:0098685,GO:0030141,GO:0031201,GO:0042581,GO:0045202,GO:0008021,GO:0042589,GO:0050544,GO:0005484,GO:0000149,GO:0098967,GO:0006887,GO:0006886,GO:0046907,GO:0060291,GO:0061025,GO:0050804,GO:0031175,GO:…	apical plasma membrane|azurophil granule|cell-cell junction|dendrite|endomembrane system|glutamatergic synapse|growth cone|lamellipodium|melanosome|membrane|neuron projection|photoreceptor inner segment|photoreceptor outer segment|plasma membrane|postsynapse|presynaptic active zone membrane|presynaptic membrane|ribbon synapse|Schaffer collateral - CA1 synapse|secretory granule|SNARE complex|speci…
A2M	823.516	599.881	1047.15	1.74589	0.803965	2.13169e-23	7.79277e-22	Up	5.18766	5.59636	5.17005	2.95795	2.99131	3.12932	403166	A2M	protein_coding	Alpha-2-macroglobulin	ssc04610	Complement and coagulation cascades	GO:0005615,GO:0004866,GO:0002020,GO:0004867,GO:0010466	extracellular space|endopeptidase inhibitor activity|protease binding|serine-type endopeptidase inhibitor activity|negative regulation of peptidase activity
DEFB1-2	238.777	103.242	374.312	3.62049	1.85619	2.52602e-23	9.15277e-22	Up	31.5661	29.9358	21.4004	9.4593	7.60377	5.66759	404699	DEFB1	protein_coding	defensin beta 1	ssc02010,ssc05150	ABC transporters|Staphylococcus aureus infection	GO:0019898,GO:1990742,GO:0097225,GO:0031731,GO:0042802,GO:0035584,GO:0019933,GO:0050829,GO:0050830,GO:0060474	extrinsic component of membrane|microvesicle|sperm midpiece|CCR6 chemokine receptor binding|identical protein binding|calcium-mediated signaling using intracellular calcium source|cAMP-mediated signaling|defense response to Gram-negative bacterium|defense response to Gram-positive bacterium|positive regulation of flagellated sperm motility involved in capacitation
TNFRSF8	142.451	232.822	52.0798	0.224128	-2.1576	2.78351e-23	1.00636e-21	Down	0.163896	0.320727	0.224183	1.01667	0.983858	1.14369	100737399	TNFRSF8	protein_coding	Tumor necrosis factor receptor superfamily member 8	ssc04060	Cytokine-cytokine receptor interaction	GO:0005737,GO:0070062,GO:0005886,GO:0004888,GO:0071260,GO:0008285,GO:0043065,GO:0032759,GO:0032760,GO:0007165	cytoplasm|extracellular exosome|plasma membrane|transmembrane signaling receptor activity|cellular response to mechanical stimulus|negative regulation of cell population proliferation|positive regulation of apoptotic process|positive regulation of TRAIL production|positive regulation of tumor necrosis factor production|signal transduction
TRIB2	977.69	720.411	1234.97	1.71488	0.778108	3.50408e-23	1.26131e-21	Up	6.68271	7.15138	7.47196	4.08672	3.95119	4.30652	100525217	TRIB2	protein_coding	Tribbles homolog 2			GO:0005737,GO:0005856,GO:0005634,GO:0031434,GO:0004860,GO:0061629,GO:0031625,GO:0055106,GO:0045599,GO:0032693,GO:0032436,GO:0043405	cytoplasm|cytoskeleton|nucleus|mitogen-activated protein kinase kinase binding|protein kinase inhibitor activity|RNA polymerase II-specific DNA-binding transcription factor binding|ubiquitin protein ligase binding|ubiquitin-protein transferase regulator activity|negative regulation of fat cell differentiation|negative regulation of interleukin-10 production|positive regulation of proteasomal ubiq…
NOTCH3	940.352	704.545	1176.16	1.66917	0.739128	1.0046e-22	3.57689e-21	Up	3.76284	3.59834	3.80533	2.27679	2.26001	2.11132	102158881	NOTCH3	protein_coding	Neurogenic locus notch homolog protein 3	ssc04330,ssc04371,ssc04658,ssc04919,ssc05200,ssc05206,ssc05224,ssc05165,ssc01522	Notch signaling pathway|Apelin signaling pathway|Th1 and Th2 cell differentiation|Thyroid hormone signaling pathway|Pathways in cancer|MicroRNAs in cancer|Breast cancer|Human papillomavirus infection|Endocrine resistance	GO:0015629,GO:0009986,GO:0005829,GO:0005789,GO:0005576,GO:0000139,GO:0005654,GO:0005886,GO:0043235,GO:0045296,GO:0005509,GO:0019899,GO:0042802,GO:0038023,GO:0048844,GO:0007411,GO:0030900,GO:0072104,GO:0045665,GO:0000122,GO:0014016,GO:0048663,GO:0007219,GO:0048661,GO:0045944	actin cytoskeleton|cell surface|cytosol|endoplasmic reticulum membrane|extracellular region|Golgi membrane|nucleoplasm|plasma membrane|receptor complex|cadherin binding|calcium ion binding|enzyme binding|identical protein binding|signaling receptor activity|artery morphogenesis|axon guidance|forebrain development|glomerular capillary formation|negative regulation of neuron differentiation|negativ…
NAB2	912.476	1141.98	682.973	0.598137	-0.741452	1.11525e-22	3.96228e-21	Down	6.4871	6.97501	6.73954	11.4665	11.1321	10.9616	100157578	NAB2	protein_coding	NGFI-A-binding protein 2			GO:0005654,GO:0005634,GO:0042802,GO:0003712,GO:0003714,GO:0001958,GO:0042552,GO:0016480,GO:1902949,GO:0006355,GO:0045682,GO:0014037	nucleoplasm|nucleus|identical protein binding|transcription coregulator activity|transcription corepressor activity|endochondral ossification|myelination|negative regulation of transcription by RNA polymerase III|positive regulation of tau-protein kinase activity|regulation of DNA-templated transcription|regulation of epidermis development|Schwann cell differentiation
APLN	160.8	74.9867	246.613	3.28899	1.71764	1.58957e-22	5.56316e-21	Up	1.93734	1.96513	2.05275	0.586105	0.635987	0.577922	100625006	APLN	protein_coding	Apelin	ssc04371,ssc04080	Apelin signaling pathway|Neuroactive ligand-receptor interaction	GO:0005576,GO:0005615,GO:0031704,GO:0005179,GO:0001525,GO:0060183,GO:0060976,GO:0042756,GO:0007369,GO:0045776,GO:1904022,GO:0045823	extracellular region|extracellular space|apelin receptor binding|hormone activity|angiogenesis|apelin receptor signaling pathway|coronary vasculature development|drinking behavior|gastrulation|negative regulation of blood pressure|positive regulation of G protein-coupled receptor internalization|positive regulation of heart contraction
RASGEF1C	912.803	635.037	1190.57	1.87578	0.90749	1.68715e-22	5.8796e-21	Up	3.32588	3.55188	4.11594	1.76017	2.01029	2.05654	100518360	RASGEF1C	protein_coding	Ras-GEF domain-containing family member 1C			GO:0005886,GO:0005085,GO:0043547,GO:0007265	plasma membrane|guanyl-nucleotide exchange factor activity|positive regulation of GTPase activity|Ras protein signal transduction
CP	729.899	508.346	951.451	1.87244	0.904918	2.45557e-22	8.44984e-21	Up	4.06017	3.98511	4.20242	2.03298	2.02993	2.43471	406870	CP	protein_coding	ceruloplasmin	ssc00860,ssc04216	Porphyrin metabolism|Ferroptosis	GO:0072562,GO:0005788,GO:0070062,GO:0005576,GO:0005615,GO:0005765,GO:0005886,GO:0051087,GO:0005507,GO:0004322,GO:0016491,GO:0006879,GO:0006825,GO:0055072,GO:0006826	blood microparticle|endoplasmic reticulum lumen|extracellular exosome|extracellular region|extracellular space|lysosomal membrane|plasma membrane|chaperone binding|copper ion binding|ferroxidase activity|oxidoreductase activity|cellular iron ion homeostasis|copper ion transport|iron ion homeostasis|iron ion transport
SSH2	1399.21	1686.14	1112.28	0.659655	-0.600217	2.84751e-22	9.75761e-21	Down	3.07343	3.02231	3.07152	4.55028	4.70127	4.55863	100520864	SSH2	protein_coding	Protein phosphatase Slingshot homolog 2	ssc04810,ssc04360	Regulation of actin cytoskeleton|Axon guidance	GO:0005737,GO:0005856,GO:0005615,GO:0003779,GO:0017018,GO:0004721,GO:0004725,GO:0008138,GO:0030036,GO:0030837,GO:0006470	cytoplasm|cytoskeleton|extracellular space|actin binding|myosin phosphatase activity|phosphoprotein phosphatase activity|protein tyrosine phosphatase activity|protein tyrosine/serine/threonine phosphatase activity|actin cytoskeleton organization|negative regulation of actin filament polymerization|protein dephosphorylation
P3H2	460.142	616.504	303.78	0.492544	-1.02168	3.94736e-22	1.34983e-20	Down	2.33559	2.16695	2.05977	4.32035	4.32104	4.58832	100520219	P3H2	protein_coding	Prolyl 3-hydroxylase 2			GO:0005604,GO:0005829,GO:0005783,GO:0005788,GO:0005794,GO:0043231,GO:0005654,GO:0016529,GO:0005506,GO:0031418,GO:0019797,GO:0032963,GO:0008285,GO:0019511	basement membrane|cytosol|endoplasmic reticulum|endoplasmic reticulum lumen|Golgi apparatus|intracellular membrane-bounded organelle|nucleoplasm|sarcoplasmic reticulum|iron ion binding|L-ascorbic acid binding|procollagen-proline 3-dioxygenase activity|collagen metabolic process|negative regulation of cell population proliferation|peptidyl-proline hydroxylation
DUSP5	1188.59	1466.87	910.306	0.620829	-0.687732	9.7453e-22	3.29134e-20	Down	9.03244	9.44547	10.1888	15.1339	15.0235	15.7328	100157144	DUSP5	protein_coding	Dual specificity protein phosphatase 5	ssc04010	MAPK signaling pathway	GO:0005737,GO:0005654,GO:0005634,GO:0017017,GO:0017018,GO:0016791,GO:0004721,GO:0004725,GO:0008138,GO:0008330,GO:0016311,GO:0001706,GO:0070371,GO:0000165,GO:0043409,GO:0035970,GO:0035335,GO:0006470	cytoplasm|nucleoplasm|nucleus|MAP kinase tyrosine/serine/threonine phosphatase activity|myosin phosphatase activity|phosphatase activity|phosphoprotein phosphatase activity|protein tyrosine phosphatase activity|protein tyrosine/serine/threonine phosphatase activity|protein tyrosine/threonine phosphatase activity|dephosphorylation|endoderm formation|ERK1 and ERK2 cascade|MAPK cascade|negative regu…
LURAP1L	330.857	205.373	456.342	2.22171	1.15167	1.02655e-21	3.45992e-20	Up	6.61439	6.79836	6.37717	2.91887	3.09365	2.83948	102165373	LURAP1L	protein_coding	Leucine rich adaptor protein 1-like			GO:0043123,GO:0009966	positive regulation of I-kappaB kinase/NF-kappaB signaling|regulation of signal transduction
KCNMA1	766.717	975.128	558.305	0.572657	-0.804257	1.11631e-21	3.75474e-20	Down	0.947051	0.930566	0.976582	1.62137	1.59358	1.73672	397434	Kcnma1	protein_coding	potassium calcium-activated channel subfamily M alpha 1	ssc04022,ssc04911,ssc04924,ssc04270,ssc04970,ssc04972	cGMP-PKG signaling pathway|Insulin secretion|Renin secretion|Vascular smooth muscle contraction|Salivary secretion|Pancreatic secretion	GO:0016324,GO:0005901,GO:0030425,GO:0005783,GO:0009897,GO:0098978,GO:0016020,GO:0005739,GO:0043025,GO:0048471,GO:0005886,GO:0045211,GO:0048787,GO:0032991,GO:0016528,GO:0043195,GO:0008076,GO:0003779,GO:0015269,GO:0042802,GO:0060072,GO:0099507,GO:0046872,GO:0005267,GO:0044877,GO:0005249,GO:0007628,GO:0097746,GO:0030007,GO:0007268,GO:0007623,GO:0002069,GO:0060082,GO:0042491,GO:0045475,GO:0060073,GO:…	apical plasma membrane|caveola|dendrite|endoplasmic reticulum|external side of plasma membrane|glutamatergic synapse|membrane|mitochondrion|neuronal cell body|perinuclear region of cytoplasm|plasma membrane|postsynaptic membrane|presynaptic active zone membrane|protein-containing complex|sarcoplasm|terminal bouton|voltage-gated potassium channel complex|actin binding|calcium-activated potassium c…
ARSE	331.433	191.414	471.451	2.46366	1.3008	1.23928e-21	4.15981e-20	Up	5.50282	4.48026	5.08289	1.71707	2.13116	2.23111	100627778	ARSL	protein_coding	arylsulfatase E (chondrodysplasia punctata 1)			GO:0005788,GO:0070062,GO:0005794,GO:0005795,GO:0004065,GO:0046872,GO:0001501	endoplasmic reticulum lumen|extracellular exosome|Golgi apparatus|Golgi stack|arylsulfatase activity|metal ion binding|skeletal system development
SCEL	379.973	517.915	242.031	0.467095	-1.09821	2.06008e-21	6.88678e-20	Down	1.40413	1.30535	1.27023	2.72451	3.05886	2.68363	100525833	SCEL	protein_coding	Sciellin			GO:0001533,GO:0005737,GO:0070062,GO:0048471,GO:0046872,GO:0009792,GO:0008544,GO:0030216,GO:0090263,GO:0009612	cornified envelope|cytoplasm|extracellular exosome|perinuclear region of cytoplasm|metal ion binding|embryo development ending in birth or egg hatching|epidermis development|keratinocyte differentiation|positive regulation of canonical Wnt signaling pathway|response to mechanical stimulus
FAS	780.86	581.355	980.365	1.68631	0.75387	3.76921e-21	1.24482e-19	Up	8.73091	8.48405	8.7873	5.04712	5.27894	4.99887	396826	FAS	protein_coding	Fas cell surface death receptor	ssc04010,ssc04668,ssc04060,ssc04210,ssc04217,ssc04115,ssc04650,ssc05200,ssc05205,ssc05170,ssc05161,ssc05160,ssc05164,ssc05162,ssc05168,ssc05163,ssc05167,ssc05169,ssc05165,ssc05142,ssc05143,ssc05320,ssc05330,ssc05332,ssc05010,ssc05022,ssc05417,ssc04940,ssc04936,ssc04932,ssc01524	MAPK signaling pathway|TNF signaling pathway|Cytokine-cytokine receptor interaction|Apoptosis|Necroptosis|p53 signaling pathway|Natural killer cell mediated cytotoxicity|Pathways in cancer|Proteoglycans in cancer|Human immunodeficiency virus 1 infection|Hepatitis B|Hepatitis C|Influenza A|Measles|Herpes simplex virus 1 infection|Human cytomegalovirus infection|Kaposi sarcoma-associated herpesviru…	GO:0031265,GO:0009897,GO:0045121,GO:0005516,GO:0005031,GO:0006924,GO:0097192,GO:0006955,GO:0097049,GO:0097527,GO:0043066,GO:2001269,GO:0032872	CD95 death-inducing signaling complex|external side of plasma membrane|membrane raft|calmodulin binding|tumor necrosis factor receptor activity|activation-induced cell death of T cells|extrinsic apoptotic signaling pathway in absence of ligand|immune response|motor neuron apoptotic process|necroptotic signaling pathway|negative regulation of apoptotic process|positive regulation of cysteine-type …
CLCN6	1620.18	1975.24	1265.12	0.640618	-0.642463	5.12878e-21	1.68368e-19	Down	6.7003	6.32453	7.33528	10.0164	11.0858	10.4967	100511997	Clcn6	protein_coding	H(+)/Cl(-) exchange transporter 6			GO:0043231,GO:0031902,GO:0015297,GO:0005524,GO:0015108,GO:0005247,GO:0006821,GO:0009612	intracellular membrane-bounded organelle|late endosome membrane|antiporter activity|ATP binding|chloride transmembrane transporter activity|voltage-gated chloride channel activity|chloride transport|response to mechanical stimulus
MTHFR	1238.92	1520.2	957.636	0.630075	-0.666404	7.13401e-21	2.31876e-19	Down	2.86443	2.72084	3.13946	4.55281	4.66584	4.54607	397180	MTHFR	protein_coding	Methylenetetrahydrofolate reductase (NADPH)	ssc00670,ssc01523	One carbon pool by folate|Antifolate resistance	GO:0005829,GO:0071949,GO:0004489,GO:0106313,GO:0009086,GO:0035999	cytosol|FAD binding|methylenetetrahydrofolate reductase (NAD(P)H) activity|methylenetetrahydrofolate reductase NADPH activity|methionine biosynthetic process|tetrahydrofolate interconversion
B3GALT2	120.651	193.894	47.4072	0.245078	-2.02869	7.57159e-21	2.45128e-19	Down	0.156425	0.201197	0.24065	0.804516	0.769886	0.855699	100525885	B3GALT2	protein_coding	Beta-1,3-galactosyltransferase 2	ssc00601	Glycosphingolipid biosynthesis - lacto and neolacto series	GO:0000139,GO:0047275,GO:0016757,GO:0008499,GO:0008194,GO:0006682,GO:0009312,GO:0006486	Golgi membrane|glucosaminylgalactosylglucosylceramide beta-galactosyltransferase activity|glycosyltransferase activity|UDP-galactose:beta-N-acetylglucosamine beta-1,3-galactosyltransferase activity|UDP-glycosyltransferase activity|galactosylceramide biosynthetic process|oligosaccharide biosynthetic process|protein glycosylation
CSRP3	111.463	179.997	42.9294	0.238623	-2.06719	1.00559e-20	3.21749e-19	Down	1.08926	1.38259	1.10322	4.52608	5.16217	5.20227	100337687	CSRP3	protein_coding	cysteine and glycine rich protein 3			GO:0005737,GO:0005856,GO:0005829,GO:0005654,GO:0005634,GO:0030018,GO:0003779,GO:0042805,GO:0042802,GO:0046872,GO:0008307,GO:0031433,GO:0030036,GO:0060048,GO:0003300,GO:0048738,GO:0055003,GO:0006874,GO:0035995,GO:0042593,GO:0006954,GO:0008286,GO:0046716,GO:0060537,GO:1903919,GO:0045662,GO:1903920,GO:0045663,GO:0045944,GO:0070528,GO:0033365,GO:1903076,GO:0002026,GO:0045214,GO:0007519,GO:0033292	cytoplasm|cytoskeleton|cytosol|nucleoplasm|nucleus|Z disc|actin binding|actinin binding|identical protein binding|metal ion binding|structural constituent of muscle|telethonin binding|actin cytoskeleton organization|cardiac muscle contraction|cardiac muscle hypertrophy|cardiac muscle tissue development|cardiac myofibril assembly|cellular calcium ion homeostasis|detection of muscle stretch|glucose…
IGSF11	649.255	832.849	465.661	0.559381	-0.838097	1.05508e-20	3.36273e-19	Down	3.01243	3.38452	3.3272	5.52739	5.92383	5.83	100511781	IGSF11	protein_coding	Immunoglobulin superfamily member 11	ssc04514	Cell adhesion molecules	GO:0005911,GO:0005886,GO:0098742,GO:0007156	cell-cell junction|plasma membrane|cell-cell adhesion via plasma-membrane adhesion molecules|homophilic cell adhesion via plasma membrane adhesion molecules
TMC7	723.057	927.722	518.393	0.558719	-0.839806	1.19621e-20	3.79046e-19	Down	2.36741	2.436	2.39739	4.36018	4.63988	3.8136	102162148	TMC7	protein_coding	Transmembrane channel-like protein 7			GO:0005886,GO:0006811	plasma membrane|ion transport
TDH	121.359	50.7587	191.96	3.78068	1.91864	1.49012e-20	4.6946e-19	Up	1.18495	1.2338	1.07701	0.312304	0.309584	0.296566	397065	TDH	protein_coding	L-threonine 3-dehydrogenase	ssc00260	Glycine, serine and threonine metabolism	GO:0005739,GO:0042802,GO:0008743,GO:0019518,GO:0006567	mitochondrion|identical protein binding|L-threonine 3-dehydrogenase activity|L-threonine catabolic process to glycine|threonine catabolic process
TMEM26	378.049	239.261	516.837	2.15924	1.11053	1.514e-20	4.7607e-19	Up	9.33895	7.89293	7.93238	3.76622	4.02593	3.78744	100157089	TMEM26	protein_coding	transmembrane protein 26			GO:0016020	membrane
MYO5B	177.778	79.8125	275.743	3.45779	1.78985	2.43336e-20	7.53606e-19	Up	1.17194	0.918799	1.2245	0.29969	0.256607	0.395767	100521829	MYO5B	protein_coding	Unconventional myosin-Vb	ssc04814	Motor proteins	GO:0015629,GO:0045179,GO:0005737,GO:0030659,GO:0070062,GO:0016459,GO:0032991,GO:0031982,GO:0051015,GO:0005524,GO:0005516,GO:0000146,GO:0031267,GO:0007015,GO:0016197,GO:0015031,GO:0003091,GO:0030050,GO:0016192	actin cytoskeleton|apical cortex|cytoplasm|cytoplasmic vesicle membrane|extracellular exosome|myosin complex|protein-containing complex|vesicle|actin filament binding|ATP binding|calmodulin binding|microfilament motor activity|small GTPase binding|actin filament organization|endosomal transport|protein transport|renal water homeostasis|vesicle transport along actin filament|vesicle-mediated trans…
LOC100519934	1213.3	940.761	1485.84	1.57976	0.659708	3.4954e-20	1.07643e-18	Up	19.3756	21.9828	20.2655	12.7218	12.7323	13.3011	100519934	Cd24	non_coding	Signal transducer CD24			GO:0009986,GO:0060170,GO:0009897,GO:0016020,GO:0045121,GO:0031528,GO:0031514,GO:0005886,GO:0098793,GO:0030246,GO:0030544,GO:0051879,GO:0019901,GO:0030296,GO:0008637,GO:0030262,GO:0097190,GO:0001783,GO:0042100,GO:0032597,GO:0019722,GO:0035739,GO:0001775,GO:0007155,GO:0016477,GO:0007166,GO:0098609,GO:0007267,GO:0032600,GO:0042632,GO:0072139,GO:0007157,GO:0034109,GO:0006955,GO:0033622,GO:0007159,GO:…	cell surface|ciliary membrane|external side of plasma membrane|membrane|membrane raft|microvillus membrane|motile cilium|plasma membrane|presynapse|carbohydrate binding|Hsp70 protein binding|Hsp90 protein binding|protein kinase binding|protein tyrosine kinase activator activity|apoptotic mitochondrial changes|apoptotic nuclear changes|apoptotic signaling pathway|B cell apoptotic process|B cell pr…
ABCG1	210.592	311.348	109.837	0.353233	-1.50131	4.90865e-20	1.50318e-18	Down	0.34845	0.4785	0.481018	1.2753	1.2979	1.11202	100620416	Abcg1	protein_coding	ATP-binding cassette sub-family G member 1	ssc02010,ssc05417	ABC transporters|Lipid and atherosclerosis	GO:0005789,GO:0005768,GO:0009897,GO:0000139,GO:0016020,GO:0005739,GO:0005886,GO:0055037,GO:0034041,GO:0043531,GO:0005524,GO:0016887,GO:0042626,GO:0120020,GO:0140328,GO:0090554,GO:0046982,GO:0042803,GO:0019534,GO:0042987,GO:0071403,GO:0033344,GO:0042632,GO:0008203,GO:0030301,GO:0034436,GO:0034375,GO:0032367,GO:0034374,GO:0010888,GO:0010745,GO:0033700,GO:0055091,GO:1902004,GO:0045542,GO:0010875,GO:…	endoplasmic reticulum membrane|endosome|external side of plasma membrane|Golgi membrane|membrane|mitochondrion|plasma membrane|recycling endosome|ABC-type sterol transporter activity|ADP binding|ATP binding|ATP hydrolysis activity|ATPase-coupled transmembrane transporter activity|cholesterol transfer activity|floppase activity|phosphatidylcholine floppase activity|protein heterodimerization activ…
LOC100511937	781.384	993.937	568.832	0.572256	-0.805267	7.52428e-20	2.27866e-18	Down	2.244	2.46993	2.16508	4.2455	3.74071	3.95071	100511937	PIK3R3	protein_coding	Phosphatidylinositol 3-kinase regulatory subunit gamma	ssc04012,ssc04014,ssc04015,ssc04370,ssc04630,ssc04668,ssc04066,ssc04068,ssc04070,ssc04072,ssc04071,ssc04024,ssc04151,ssc04152,ssc04150,ssc04140,ssc04210,ssc04218,ssc04510,ssc04550,ssc04810,ssc04611,ssc04613,ssc04620,ssc04625,ssc04650,ssc04660,ssc04662,ssc04664,ssc04666,ssc04670,ssc04062,ssc04910,ssc04923,ssc04929,ssc04915,ssc04914,ssc04917,ssc04926,ssc04935,ssc04919,ssc04973,ssc04960,ssc04725,ssc…	ErbB signaling pathway|Ras signaling pathway|Rap1 signaling pathway|VEGF signaling pathway|JAK-STAT signaling pathway|TNF signaling pathway|HIF-1 signaling pathway|FoxO signaling pathway|Phosphatidylinositol signaling system|Phospholipase D signaling pathway|Sphingolipid signaling pathway|cAMP signaling pathway|PI3K-Akt signaling pathway|AMPK signaling pathway|mTOR signaling pathway|Autophagy - a…	GO:0005829,GO:0005942,GO:0005943,GO:0016303,GO:0046935,GO:0001784,GO:0030183,GO:0002042,GO:0006955,GO:0008286,GO:2000811,GO:0046854,GO:0030335,GO:0010628,GO:0001934,GO:0043491,GO:0043551,GO:0030217	cytosol|phosphatidylinositol 3-kinase complex|phosphatidylinositol 3-kinase complex, class IA|1-phosphatidylinositol-3-kinase activity|1-phosphatidylinositol-3-kinase regulator activity|phosphotyrosine residue binding|B cell differentiation|cell migration involved in sprouting angiogenesis|immune response|insulin receptor signaling pathway|negative regulation of anoikis|phosphatidylinositol phosp…
CHKA	1465.69	1772.64	1158.75	0.653773	-0.613138	1.10768e-19	3.31779e-18	Down	10.1775	11.3175	11.0039	17.2704	16.6695	15.4644	100524478	CHKA	protein_coding	Choline kinase alpha	ssc00564,ssc05231	Glycerophospholipid metabolism|Choline metabolism in cancer	GO:0005737,GO:0005829,GO:0005811,GO:0005524,GO:0004103,GO:0004104,GO:0004305,GO:0042803,GO:0004713,GO:0006657,GO:0042149,GO:1905691,GO:0006629,GO:0006869,GO:0006656,GO:0006646	cytoplasm|cytosol|lipid droplet|ATP binding|choline kinase activity|cholinesterase activity|ethanolamine kinase activity|protein homodimerization activity|protein tyrosine kinase activity|CDP-choline pathway|cellular response to glucose starvation|lipid droplet disassembly|lipid metabolic process|lipid transport|phosphatidylcholine biosynthetic process|phosphatidylethanolamine biosynthetic process
UNC13A	248.279	355.284	141.274	0.397968	-1.32928	1.46886e-19	4.37566e-18	Down	0.345053	0.325178	0.418583	0.875616	0.889179	0.955736	100627038	UNC13A	protein_coding	Protein unc-13 homolog A	ssc04721	Synaptic vesicle cycle	GO:0031594,GO:0043005,GO:0005886,GO:0048786,GO:0098831,GO:0042734,GO:0030672,GO:0043195,GO:0005509,GO:0005516,GO:0019992,GO:0005543,GO:0017075,GO:0030154,GO:0061789,GO:0007528,GO:0099011,GO:0007269,GO:1903861,GO:0099525,GO:0051966,GO:0035249,GO:0016081,GO:0016188,GO:0016082	neuromuscular junction|neuron projection|plasma membrane|presynaptic active zone|presynaptic active zone cytoplasmic component|presynaptic membrane|synaptic vesicle membrane|terminal bouton|calcium ion binding|calmodulin binding|diacylglycerol binding|phospholipid binding|syntaxin-1 binding|cell differentiation|dense core granule priming|neuromuscular junction development|neuronal dense core vesi…
FOSB	334.874	168.335	501.414	2.98072	1.57566	1.85438e-19	5.47444e-18	Up	1.91466	3.14979	3.23621	0.781932	1.08138	0.907658	110261009	Fosb	protein_coding	Protein FosB	ssc04657,ssc04380,ssc05030,ssc05031,ssc05034	IL-17 signaling pathway|Osteoclast differentiation|Cocaine addiction|Amphetamine addiction|Alcoholism	GO:0043231,GO:0005654,GO:0005634,GO:0003677,GO:0001228,GO:0003700,GO:0000981,GO:0003690,GO:0000978,GO:0043565,GO:1990837,GO:0071277,GO:0032870,GO:0007565,GO:0045944,GO:0006357,GO:0051591,GO:0051412,GO:0009612,GO:0043278,GO:0032570,GO:0009410,GO:0006366	intracellular membrane-bounded organelle|nucleoplasm|nucleus|DNA binding|DNA-binding transcription activator activity, RNA polymerase II-specific|DNA-binding transcription factor activity|DNA-binding transcription factor activity, RNA polymerase II-specific|double-stranded DNA binding|RNA polymerase II cis-regulatory region sequence-specific DNA binding|sequence-specific DNA binding|sequence-spec…
PHEX	837.841	604.596	1071.09	1.77088	0.824467	1.96235e-19	5.77241e-18	Up	3.36216	3.07086	2.68556	1.75217	1.65177	1.70914	100154258	Phex	protein_coding	phosphate regulating endopeptidase homolog%2C X-linked			GO:0005783,GO:0005794,GO:0048471,GO:0005886,GO:0046872,GO:0004222,GO:0060348,GO:0030282,GO:0071374,GO:0071305,GO:0030324,GO:0042476,GO:0019637,GO:0016485,GO:0006508,GO:0060416,GO:1990418,GO:1904383	endoplasmic reticulum|Golgi apparatus|perinuclear region of cytoplasm|plasma membrane|metal ion binding|metalloendopeptidase activity|bone development|bone mineralization|cellular response to parathyroid hormone stimulus|cellular response to vitamin D|lung development|odontogenesis|organophosphate metabolic process|protein processing|proteolysis|response to growth hormone|response to insulin-like…
SLC16A12	252.44	355.877	149.003	0.418462	-1.25683	2.17894e-19	6.37523e-18	Down	0.696132	0.649442	0.636267	1.67011	1.53425	1.49877	100157079	SLC16A12	protein_coding	Monocarboxylate transporter 12			GO:0016323,GO:0016020,GO:0005886,GO:0005308,GO:0008028,GO:0015292,GO:0015881,GO:0046449,GO:0015718,GO:0150104	basolateral plasma membrane|membrane|plasma membrane|creatine transmembrane transporter activity|monocarboxylic acid transmembrane transporter activity|uniporter activity|creatine transmembrane transport|creatinine metabolic process|monocarboxylic acid transport|transport across blood-brain barrier
RAB20	563.538	730.64	396.435	0.542596	-0.882049	2.22523e-19	6.4991e-18	Down	7.12818	6.60838	7.57765	13.2946	13.6598	12.1002	100737446	Rab20	protein_coding	Ras-related protein Rab-20			GO:0012505,GO:0005794,GO:0043231,GO:0045335,GO:0030670,GO:0005525,GO:0003924,GO:0071346,GO:0006886,GO:0090383,GO:0090385	endomembrane system|Golgi apparatus|intracellular membrane-bounded organelle|phagocytic vesicle|phagocytic vesicle membrane|GTP binding|GTPase activity|cellular response to type II interferon|intracellular protein transport|phagosome acidification|phagosome-lysosome fusion
PEX11A	470.493	623.418	317.569	0.509262	-0.97352	2.31438e-19	6.74746e-18	Down	3.00698	3.0768	2.77758	6.17599	5.30191	5.79633	100157485	PEX11A	protein_coding	Peroxisomal membrane protein 11A	ssc04146	Peroxisome	GO:0005778,GO:0016559,GO:0044375	peroxisomal membrane|peroxisome fission|regulation of peroxisome size
MAPK8IP2	312.084	433.893	190.274	0.438735	-1.18858	2.33945e-19	6.80847e-18	Down	1.4802	1.29525	1.69319	3.22329	3.45366	3.45127	110260602	MAPK8IP2	protein_coding	C-Jun-amino-terminal kinase-interacting protein 2	ssc04010	MAPK signaling pathway	GO:0005737,GO:0043025,GO:0014069,GO:0032991,GO:0001540,GO:0019894,GO:0005078,GO:0030295,GO:0019901,GO:0044877,GO:0005198,GO:0001662,GO:0048813,GO:0060079,GO:0007254,GO:0000165,GO:0007617,GO:2001234,GO:0046958,GO:0032874,GO:2000311,GO:0046328,GO:2000310,GO:0010469,GO:0051966,GO:0007172,GO:0035176	cytoplasm|neuronal cell body|postsynaptic density|protein-containing complex|amyloid-beta binding|kinesin binding|MAP-kinase scaffold activity|protein kinase activator activity|protein kinase binding|protein-containing complex binding|structural molecule activity|behavioral fear response|dendrite morphogenesis|excitatory postsynaptic potential|JNK cascade|MAPK cascade|mating behavior|negative reg…
CUL7	1316.79	1039.23	1594.35	1.53394	0.617238	2.79059e-19	8.077e-18	Up	6.48846	6.86972	6.5798	4.48366	4.48551	3.94856	100141398	CUL7	protein_coding	Cullin-7	ssc04120	Ubiquitin mediated proteolysis	GO:1990393,GO:0005680,GO:0005813,GO:0031467,GO:0031461,GO:0005737,GO:0005829,GO:0005794,GO:0048471,GO:0031625,GO:0001837,GO:0007030,GO:0000226,GO:0000281,GO:0001890,GO:0050775,GO:0016567,GO:0006508,GO:0007088,GO:0006511,GO:0001570	3M complex|anaphase-promoting complex|centrosome|Cul7-RING ubiquitin ligase complex|cullin-RING ubiquitin ligase complex|cytoplasm|cytosol|Golgi apparatus|perinuclear region of cytoplasm|ubiquitin protein ligase binding|epithelial to mesenchymal transition|Golgi organization|microtubule cytoskeleton organization|mitotic cytokinesis|placenta development|positive regulation of dendrite morphogenesi…
KCTD7	1594.91	1945.8	1244.02	0.639211	-0.645635	3.04428e-19	8.73579e-18	Down	6.57362	6.66127	6.41059	10.7929	10.7973	8.9598	100622993	KCTD7	protein_coding	BTB/POZ domain-containing protein KCTD7			GO:0005829,GO:0005886,GO:0060081,GO:0032411,GO:0051260	cytosol|plasma membrane|membrane hyperpolarization|positive regulation of transporter activity|protein homooligomerization
EMP3	767.85	958.494	577.207	0.602066	-0.732008	3.91878e-19	1.11866e-17	Down	12.8713	12.6967	11.8935	20.6661	20.2726	20.8599	100625126	EMP3	protein_coding	epithelial membrane protein 3	ssc04350	TGF-beta signaling pathway	GO:0005886,GO:0032060,GO:0008219	plasma membrane|bleb assembly|cell death
BAALC	152.32	73.6679	230.973	3.13568	1.64878	4.90514e-19	1.39537e-17	Up	13.6516	12.0038	14.8562	4.20119	4.44489	4.19851	100170128	BAALC	protein_coding	brain and acute leukemia%2C cytoplasmic			GO:0005737,GO:0045121,GO:0043005,GO:0014069	cytoplasm|membrane raft|neuron projection|postsynaptic density
ISLR2	138.82	55.0073	222.633	4.05548	2.01987	5.81537e-19	1.64859e-17	Up	0.851182	0.957954	0.889095	0.160783	0.177753	0.322232	100157309	ISLR2	protein_coding	Immunoglobulin superfamily containing leucine-rich repeat protein 2			GO:0009986,GO:0005886,GO:0007399,GO:0045773	cell surface|plasma membrane|nervous system development|positive regulation of axon extension
NT5E	1072.56	1300.85	844.268	0.648953	-0.623815	6.18659e-19	1.74779e-17	Down	5.19303	5.4167	5.07284	8.07845	8.19829	7.73575	100157995	NT5E	protein_coding	5'-nucleotidase	ssc00230,ssc00240,ssc00760	Purine metabolism|Pyrimidine metabolism|Nicotinate and nicotinamide metabolism	GO:0016020,GO:0005886,GO:0008253,GO:0050484,GO:0042802,GO:0050483,GO:0046872,GO:0000166,GO:0050340,GO:0106411,GO:0009166	membrane|plasma membrane|5'-nucleotidase activity|GMP 5'-nucleotidase activity|identical protein binding|IMP 5'-nucleotidase activity|metal ion binding|nucleotide binding|thymidylate 5'-phosphatase activity|XMP 5'-nucleosidase activity|nucleotide catabolic process
TPST2	281.795	395.333	168.258	0.42594	-1.23128	7.92802e-19	2.22066e-17	Down	2.39393	2.4293	2.77252	5.53725	5.64408	6.54281	100154448	TPST2	protein_coding	tyrosylprotein sulfotransferase 2			GO:0005794,GO:0000139,GO:0008476,GO:0008146,GO:0006478	Golgi apparatus|Golgi membrane|protein-tyrosine sulfotransferase activity|sulfotransferase activity|peptidyl-tyrosine sulfation
FGF12	858.897	632.687	1085.11	1.71551	0.778637	8.98686e-19	2.51295e-17	Up	3.54254	3.70847	3.55719	2.08537	1.86936	2.30084	100152498	FGF12	protein_coding	Fibroblast growth factor 12			GO:0005737,GO:0005615,GO:0005634,GO:0045202,GO:0008083,GO:0008201,GO:0017080,GO:0044325,GO:0008344,GO:0086002,GO:0007267,GO:0007268,GO:0007507,GO:0007254,GO:0007399,GO:0050905,GO:0010765,GO:0098908,GO:1902305,GO:2000649,GO:1905150,GO:0007165	cytoplasm|extracellular space|nucleus|synapse|growth factor activity|heparin binding|sodium channel regulator activity|transmembrane transporter binding|adult locomotory behavior|cardiac muscle cell action potential involved in contraction|cell-cell signaling|chemical synaptic transmission|heart development|JNK cascade|nervous system development|neuromuscular process|positive regulation of sodium…
GAB2	760.389	567.177	953.601	1.68141	0.74967	1.09152e-18	3.04181e-17	Up	4.22577	4.01076	4.33318	2.33777	2.67636	2.4187	100513609	GAB2	protein_coding	GRB2-associated-binding protein 2	ssc04014,ssc04072,ssc04071,ssc04664,ssc04666,ssc04380,ssc05220	Ras signaling pathway|Phospholipase D signaling pathway|Sphingolipid signaling pathway|Fc epsilon RI signaling pathway|Fc gamma R-mediated phagocytosis|Osteoclast differentiation|Chronic myeloid leukemia	GO:0005737,GO:0005829,GO:0005886,GO:0005547,GO:0043325,GO:0035591,GO:0005068,GO:0030316,GO:0048015,GO:0008284,GO:0043306,GO:0007165	cytoplasm|cytosol|plasma membrane|phosphatidylinositol-3,4,5-trisphosphate binding|phosphatidylinositol-3,4-bisphosphate binding|signaling adaptor activity|transmembrane receptor protein tyrosine kinase adaptor activity|osteoclast differentiation|phosphatidylinositol-mediated signaling|positive regulation of cell population proliferation|positive regulation of mast cell degranulation|signal trans…
C1H15orf52	2161.6	2596.76	1726.45	0.664898	-0.588795	1.21473e-18	3.37371e-17	Down	8.51593	8.71505	9.28988	13.0646	14.6263	11.979	100153607	CCDC9B	protein_coding	Coiled-coil domain-containing protein 9B
LMO7	1119.02	1387.58	850.448	0.613164	-0.705655	1.35492e-18	3.74406e-17	Down	1.83594	2.01058	2.05061	3.09204	3.00039	3.4617	100523918	LMO7	protein_coding	LIM domain only protein 7	ssc04520	Adherens junction	GO:0016324,GO:0009986,GO:0005737,GO:0005829,GO:0005925,GO:0005635,GO:0005634,GO:0000151,GO:0046872,GO:0004842,GO:0045944,GO:0016567,GO:0030155,GO:0023051	apical plasma membrane|cell surface|cytoplasm|cytosol|focal adhesion|nuclear envelope|nucleus|ubiquitin ligase complex|metal ion binding|ubiquitin-protein transferase activity|positive regulation of transcription by RNA polymerase II|protein ubiquitination|regulation of cell adhesion|regulation of signaling
MATN4	105.108	39.1446	171.071	4.37306	2.12864	1.35456e-18	3.74406e-17	Up	1.04588	1.4188	1.59539	0.307183	0.324361	0.291852	100510939	Matn4	protein_coding	Matrilin-4			GO:0062023,GO:0005576,GO:0120216,GO:0005509,GO:0030198,GO:0048678	collagen-containing extracellular matrix|extracellular region|matrilin complex|calcium ion binding|extracellular matrix organization|response to axon injury
MT-2B	623.105	420.713	825.496	1.96145	0.971924	1.44688e-18	3.98474e-17	Up	49.879	53.8546	44.8442	29.1759	22.077	23.9259	396827	MT2B	protein_coding	Metallothionein-2B	ssc04978	Mineral absorption	GO:0005737,GO:0005634,GO:0046872,GO:0008270,GO:0071276,GO:0071280,GO:0071294,GO:0006882,GO:0010273,GO:0045926	cytoplasm|nucleus|metal ion binding|zinc ion binding|cellular response to cadmium ion|cellular response to copper ion|cellular response to zinc ion|cellular zinc ion homeostasis|detoxification of copper ion|negative regulation of growth
SPSB4	59.7185	107.75	11.6873	0.10831	-3.20676	2.92e-18	7.94841e-17	Down	0.0921653	0.0296361	0.0865162	0.577485	0.547312	0.782955	100624014	Spsb4	protein_coding	SPRY domain-containing SOCS box protein 4			GO:0005829,GO:0019005,GO:1990756,GO:0035556,GO:1902916,GO:0043161,GO:0016567,GO:0042752,GO:0048511,GO:0006511	cytosol|SCF ubiquitin ligase complex|ubiquitin ligase-substrate adaptor activity|intracellular signal transduction|positive regulation of protein polyubiquitination|proteasome-mediated ubiquitin-dependent protein catabolic process|protein ubiquitination|regulation of circadian rhythm|rhythmic process|ubiquitin-dependent protein catabolic process
CXH4orf3	2445.76	1934.59	2956.93	1.52829	0.611921	3.52248e-18	9.55669e-17	Up	48.0272	55.4249	45.9652	34.97	31.6965	30.4443	110255263	C4orf3	protein_coding	Uncharacterized protein C4orf3	ssc04020	Calcium signaling pathway	GO:0005789,GO:1901895,GO:1901877	endoplasmic reticulum membrane|negative regulation of ATPase-coupled calcium transmembrane transporter activity|negative regulation of calcium ion binding
ECM2	992.193	759.111	1225.27	1.61444	0.691031	1.27614e-17	3.38394e-16	Up	8.64306	9.68477	8.53845	5.34222	5.30603	5.88061	102166778	ECM2	protein_coding	Extracellular matrix protein 2			GO:0031012,GO:0005576,GO:0070052,GO:0008201,GO:0030198,GO:0010811	extracellular matrix|extracellular region|collagen V binding|heparin binding|extracellular matrix organization|positive regulation of cell-substrate adhesion
SLC34A2	507.205	661.789	352.622	0.533235	-0.907156	1.90272e-17	4.99701e-16	Down	3.88277	4.15373	4.70784	7.71961	7.60304	8.43356	641347	SLC34A2	protein_coding	solute carrier family 34 member 2	ssc04928,ssc04978	Parathyroid hormone synthesis, secretion and action|Mineral absorption	GO:0016324,GO:0005903,GO:0016020,GO:0031982,GO:0042301,GO:0031402,GO:0005436,GO:0030643,GO:0006817,GO:0044341	apical plasma membrane|brush border|membrane|vesicle|phosphate ion binding|sodium ion binding|sodium:phosphate symporter activity|cellular phosphate ion homeostasis|phosphate ion transport|sodium-dependent phosphate transport
PRICKLE2	999.873	785.942	1213.8	1.54428	0.626931	2.14531e-17	5.60719e-16	Up	2.19331	2.18052	2.19531	1.37486	1.51917	1.33479	100520050	PRICKLE2	protein_coding	Prickle-like protein 2	ssc04310	Wnt signaling pathway	GO:0005737,GO:0031965,GO:0008270,GO:0060071	cytoplasm|nuclear membrane|zinc ion binding|Wnt signaling pathway, planar cell polarity pathway
TRIM72	210.325	305.501	115.149	0.376972	-1.40747	2.16604e-17	5.65237e-16	Down	0.730521	0.582149	0.810969	1.77916	2.1219	1.70477	100511188	TRIM72	protein_coding	Tripartite motif-containing protein 72			GO:0005737,GO:0030659,GO:0042383,GO:0042802,GO:0001786,GO:0031624,GO:0061630,GO:0008270,GO:0006887,GO:0007517,GO:0003012,GO:0046627,GO:0043569,GO:0010832,GO:0001778,GO:0043161,GO:0051260,GO:0016567	cytoplasm|cytoplasmic vesicle membrane|sarcolemma|identical protein binding|phosphatidylserine binding|ubiquitin conjugating enzyme binding|ubiquitin protein ligase activity|zinc ion binding|exocytosis|muscle organ development|muscle system process|negative regulation of insulin receptor signaling pathway|negative regulation of insulin-like growth factor receptor signaling pathway|negative regula…
CD248	479.179	622.406	335.953	0.539891	-0.889259	2.47782e-17	6.45353e-16	Down	3.2846	3.14915	3.36614	5.68323	5.87411	6.47736	100523587	CD248	protein_coding	Endosialin			GO:0005737,GO:0009897,GO:0070062,GO:0031012,GO:0005509,GO:0030246,GO:0050840,GO:1990430,GO:0060033,GO:0016477,GO:0072577,GO:0010761,GO:0048144,GO:0048535,GO:2000353,GO:0048146	cytoplasm|external side of plasma membrane|extracellular exosome|extracellular matrix|calcium ion binding|carbohydrate binding|extracellular matrix binding|extracellular matrix protein binding|anatomical structure regression|cell migration|endothelial cell apoptotic process|fibroblast migration|fibroblast proliferation|lymph node development|positive regulation of endothelial cell apoptotic proce…
GIPC2	254.232	360.365	148.1	0.41065	-1.28402	2.74945e-17	7.14074e-16	Down	0.44101	0.497777	0.352023	1.13068	1.04279	0.947034	100625104	GIPC2	protein_coding	PDZ domain-containing protein GIPC2			GO:0005737	cytoplasm
PIEZO2	930.98	1147.98	713.974	0.621979	-0.685062	3.14681e-17	8.14696e-16	Down	1.98822	1.75387	2.03912	2.98251	3.08058	3.17378	100626687	PIEZO2	protein_coding	Piezo-type mechanosensitive ion channel component 2			GO:0016020,GO:0005886,GO:0005261,GO:0008381,GO:0006812,GO:0071260,GO:0050982,GO:0050974,GO:0042391,GO:0009612	membrane|plasma membrane|cation channel activity|mechanosensitive ion channel activity|cation transport|cellular response to mechanical stimulus|detection of mechanical stimulus|detection of mechanical stimulus involved in sensory perception|regulation of membrane potential|response to mechanical stimulus
C6H16orf74	687.279	860.305	514.253	0.597925	-0.741965	3.44857e-17	8.91416e-16	Down	3.82156	4.06129	3.95946	6.09553	6.81676	6.77367	100513354	C16orf74	protein_coding	Uncharacterized protein C16orf74
NPR3	777.911	599.544	956.278	1.59513	0.673676	5.77346e-17	1.47152e-15	Up	3.00779	3.01346	2.93237	1.77553	1.904	1.89838	100626363	NPR3	protein_coding	Atrial natriuretic peptide receptor 3			GO:0005886,GO:0016941,GO:0017046,GO:0038023,GO:0002158,GO:0035810,GO:0008217,GO:0033688,GO:0007165,GO:0001501	plasma membrane|natriuretic peptide receptor activity|peptide hormone binding|signaling receptor activity|osteoclast proliferation|positive regulation of urine volume|regulation of blood pressure|regulation of osteoblast proliferation|signal transduction|skeletal system development
FOXC1	89.8593	29.7569	149.962	5.02841	2.3301	6.83395e-17	1.73373e-15	Up	1.26024	1.06284	0.963401	0.326257	0.153436	0.167553	102159047	FOXC1	protein_coding	Forkhead box protein C1			GO:0000785,GO:0005829,GO:0000792,GO:0005654,GO:0005634,GO:0003677,GO:0008301,GO:0001228,GO:0003700,GO:0000981,GO:0140297,GO:1990841,GO:0000978,GO:0000977,GO:0061629,GO:0043565,GO:0000976,GO:0009653,GO:0001525,GO:0003275,GO:0048844,GO:0097746,GO:0001974,GO:0043010,GO:0060038,GO:0030154,GO:0016477,GO:0008283,GO:1990869,GO:0071364,GO:0021549,GO:0070098,GO:0030199,GO:0035050,GO:0001958,GO:0001654,GO:…	chromatin|cytosol|heterochromatin|nucleoplasm|nucleus|DNA binding|DNA binding, bending|DNA-binding transcription activator activity, RNA polymerase II-specific|DNA-binding transcription factor activity|DNA-binding transcription factor activity, RNA polymerase II-specific|DNA-binding transcription factor binding|promoter-specific chromatin binding|RNA polymerase II cis-regulatory region sequence-s…
ACSM5	273.376	375.778	170.974	0.45522	-1.13536	7.21301e-17	1.82426e-15	Down	1.17993	1.26957	1.30641	2.49518	2.99519	2.71619	100511318	ACSM5	protein_coding	Acyl-coenzyme A synthetase ACSM5, mitochondrial	ssc00650	Butanoate metabolism	GO:0005759,GO:0005524,GO:0047760,GO:0015645,GO:0004321,GO:0005525,GO:0031956,GO:0046872,GO:0006637,GO:0006633	mitochondrial matrix|ATP binding|butyrate-CoA ligase activity|fatty acid ligase activity|fatty-acyl-CoA synthase activity|GTP binding|medium-chain fatty acid-CoA ligase activity|metal ion binding|acyl-CoA metabolic process|fatty acid biosynthetic process
FZD8	1103.82	862.981	1344.65	1.55844	0.640104	8.47276e-17	2.12648e-15	Up	11.7453	11.6392	13.3949	8.01145	7.75154	7.69229	110255708	Fzd8	protein_coding	Frizzled-8	ssc04310,ssc04390,ssc04150,ssc04550,ssc04916,ssc05200,ssc05205,ssc05225,ssc05226,ssc05217,ssc05224,ssc05165,ssc05010,ssc05022,ssc04934	Wnt signaling pathway|Hippo signaling pathway|mTOR signaling pathway|Signaling pathways regulating pluripotency of stem cells|Melanogenesis|Pathways in cancer|Proteoglycans in cancer|Hepatocellular carcinoma|Gastric cancer|Basal cell carcinoma|Breast cancer|Human papillomavirus infection|Alzheimer disease|Pathways of neurodegeneration - multiple diseases|Cushing syndrome	GO:0005576,GO:0005794,GO:0016020,GO:0098992,GO:0005886,GO:1990851,GO:0004930,GO:0030165,GO:0005102,GO:0031625,GO:0042813,GO:0017147,GO:0001525,GO:0060070,GO:0043507,GO:0001934,GO:0033077,GO:0016055	extracellular region|Golgi apparatus|membrane|neuronal dense core vesicle|plasma membrane|Wnt-Frizzled-LRP5/6 complex|G protein-coupled receptor activity|PDZ domain binding|signaling receptor binding|ubiquitin protein ligase binding|Wnt receptor activity|Wnt-protein binding|angiogenesis|canonical Wnt signaling pathway|positive regulation of JUN kinase activity|positive regulation of protein phosp…
KIAA0040	911.792	1106.51	717.071	0.648174	-0.625547	1.51122e-16	3.76407e-15	Down	3.40346	3.43657	3.50734	5.06202	5.36866	5.43435	100519616	KIAA0040	protein_coding	Uncharacterized protein KIAA0040			GO:0016020	membrane
FAM105A	556.833	709.826	403.839	0.568723	-0.814202	1.97291e-16	4.87701e-15	Down	2.91315	2.81699	2.52322	4.74183	4.61916	5.04705	100518874	OTULINL	protein_coding	Inactive ubiquitin thioesterase OTULINL			GO:0005737,GO:0098554,GO:0005635	cytoplasm|cytoplasmic side of endoplasmic reticulum membrane|nuclear envelope
MN1	726.299	533.013	919.586	1.72556	0.787062	2.17789e-16	5.35951e-15	Up	2.80416	2.54872	2.81313	1.58074	1.39748	1.72103	100156493	MN1	protein_coding	Transcriptional activator MN1			GO:0005634,GO:0001957,GO:0033689,GO:0070564,GO:1902806,GO:0006355	nucleus|intramembranous ossification|negative regulation of osteoblast proliferation|positive regulation of vitamin D receptor signaling pathway|regulation of cell cycle G1/S phase transition|regulation of DNA-templated transcription
CDH3	285.31	185.185	385.436	2.08167	1.05774	2.78902e-16	6.77204e-15	Up	2.74581	2.80118	2.8741	1.2656	1.44945	1.30719	100187727	CDH3	protein_coding	Cadherin-3	ssc04514	Cell adhesion molecules	GO:0005912,GO:0016342,GO:0030054,GO:0005737,GO:0005886,GO:0045296,GO:0005509,GO:0007155,GO:0098742,GO:0022405,GO:0007156,GO:0031424,GO:0051796,GO:0032912,GO:0090263,GO:0010628,GO:0043568,GO:0010838,GO:0048023,GO:1902910,GO:0032773,GO:0060901,GO:0009410,GO:0001895,GO:0007601,GO:0042060	adherens junction|catenin complex|cell junction|cytoplasm|plasma membrane|cadherin binding|calcium ion binding|cell adhesion|cell-cell adhesion via plasma-membrane adhesion molecules|hair cycle process|homophilic cell adhesion via plasma membrane adhesion molecules|keratinization|negative regulation of timing of catagen|negative regulation of transforming growth factor beta2 production|positive r…
CA8	182.482	260.152	104.812	0.403027	-1.31105	3.63149e-16	8.79163e-15	Down	0.836328	0.924429	0.891378	2.20253	2.17619	2.16135	100157869	Ca8	protein_coding	Carbonic anhydrase-related protein	ssc00910	Nitrogen metabolism	GO:0005737,GO:0004089,GO:0016836,GO:0008270,GO:0006730,GO:0048015	cytoplasm|carbonate dehydratase activity|hydro-lyase activity|zinc ion binding|one-carbon metabolic process|phosphatidylinositol-mediated signaling
SEMA3C	1082.03	860.311	1303.75	1.51544	0.599735	3.76028e-16	9.09002e-15	Up	6.29822	6.79016	5.99259	4.03944	4.28813	4.18305	100624508	SEMA3C	protein_coding	Semaphorin-3C	ssc04360	Axon guidance	GO:0005615,GO:0030215,GO:0007411,GO:0001974,GO:0140074,GO:0003215,GO:0060666,GO:0060174,GO:0001755,GO:0021915,GO:0003148,GO:1905312,GO:0009791,GO:0003350,GO:0071526,GO:0001756	extracellular space|semaphorin receptor binding|axon guidance|blood vessel remodeling|cardiac endothelial to mesenchymal transition|cardiac right ventricle morphogenesis|dichotomous subdivision of terminal units involved in salivary gland branching|limb bud formation|neural crest cell migration|neural tube development|outflow tract septum morphogenesis|positive regulation of cardiac neural crest …
PIM1	1032.74	821.851	1243.63	1.51336	0.597757	4.43257e-16	1.06681e-14	Up	11.1208	11.821	11.7464	7.91576	7.2991	7.55567	100157844	PIM1	protein_coding	Serine/threonine-protein kinase pim-1	ssc04630,ssc05200,ssc05206,ssc05221,ssc04933	JAK-STAT signaling pathway|Pathways in cancer|MicroRNAs in cancer|Acute myeloid leukemia|AGE-RAGE signaling pathway in diabetic complications	GO:0005737,GO:0005829,GO:0005730,GO:0005654,GO:0005524,GO:0030145,GO:0106310,GO:0004674,GO:0043024,GO:0006915,GO:0007049,GO:1990748,GO:0043066,GO:0043433,GO:0090336,GO:0060045,GO:1905062,GO:0045893,GO:0046777,GO:0006468,GO:0050821,GO:1902033,GO:0022898,GO:0070561	cytoplasm|cytosol|nucleolus|nucleoplasm|ATP binding|manganese ion binding|protein serine kinase activity|protein serine/threonine kinase activity|ribosomal small subunit binding|apoptotic process|cell cycle|cellular detoxification|negative regulation of apoptotic process|negative regulation of DNA-binding transcription factor activity|positive regulation of brown fat cell differentiation|positive…
MYCL	942.656	1158.05	727.258	0.628303	-0.670467	4.47417e-16	1.07367e-14	Down	4.77839	4.99957	5.74835	8.34641	8.07858	8.13989	100518432	MYCL	protein_coding	Protein L-Myc			GO:0000785,GO:0005694,GO:0005654,GO:0003677,GO:0000981,GO:0046983,GO:0045607,GO:0006357	chromatin|chromosome|nucleoplasm|DNA binding|DNA-binding transcription factor activity, RNA polymerase II-specific|protein dimerization activity|regulation of inner ear auditory receptor cell differentiation|regulation of transcription by RNA polymerase II
ADAM11	267.662	370.755	164.57	0.443749	-1.17218	5.14593e-16	1.22591e-14	Down	0.84121	0.752823	0.827705	1.72889	2.10487	1.59478	100525073	Adam11	protein_coding	Disintegrin and metalloproteinase domain-containing protein 11			GO:0030424,GO:0043204,GO:0042734,GO:0004222,GO:0061367,GO:0061368,GO:0045184,GO:0033555,GO:0006508	axon|perikaryon|presynaptic membrane|metalloendopeptidase activity|behavioral response to acetic acid induced pain|behavioral response to formalin induced pain|establishment of protein localization|multicellular organismal response to stress|proteolysis
NPR1	160.034	235.205	84.8618	0.360979	-1.47001	5.78156e-16	1.37534e-14	Down	0.409698	0.357127	0.449456	1.05311	1.05621	1.23893	100153508	NPR1	protein_coding	Atrial natriuretic peptide receptor 1	ssc00230,ssc04024,ssc04022,ssc04923,ssc04921,ssc04924,ssc04925,ssc04270,ssc04714	Purine metabolism|cAMP signaling pathway|cGMP-PKG signaling pathway|Regulation of lipolysis in adipocytes|Oxytocin signaling pathway|Renin secretion|Aldosterone synthesis and secretion|Vascular smooth muscle contraction|Thermogenesis	GO:1990620,GO:0005886,GO:0043235,GO:0005524,GO:0008528,GO:0005525,GO:0004383,GO:0042562,GO:0016941,GO:0017046,GO:0001653,GO:0004672,GO:0097746,GO:0007589,GO:0007166,GO:0006182,GO:0019934,GO:0042417,GO:0016525,GO:0030308,GO:0048662,GO:0010753,GO:0035815,GO:0035810,GO:0006468,GO:0007168,GO:0008217,GO:0043114,GO:0007165	ANPR-A receptor complex|plasma membrane|receptor complex|ATP binding|G protein-coupled peptide receptor activity|GTP binding|guanylate cyclase activity|hormone binding|natriuretic peptide receptor activity|peptide hormone binding|peptide receptor activity|protein kinase activity|blood vessel diameter maintenance|body fluid secretion|cell surface receptor signaling pathway|cGMP biosynthetic proces…
ADAMTS9	480.88	345.571	616.189	1.7831	0.834385	6.19243e-16	1.47095e-14	Up	1.48608	1.67676	1.58681	0.920335	0.901847	0.824893	100520218	ADAMTS9	protein_coding	A disintegrin and metalloproteinase with thrombospondin motifs 9			GO:0009986,GO:0005783,GO:0031012,GO:0005615,GO:0043231,GO:0004222,GO:0008237,GO:0008270,GO:0035909,GO:0090673,GO:0030198,GO:0003179,GO:0030318,GO:0010596,GO:1903671,GO:0045636,GO:0015031,GO:0006508,GO:0009617,GO:0003229,GO:0016192	cell surface|endoplasmic reticulum|extracellular matrix|extracellular space|intracellular membrane-bounded organelle|metalloendopeptidase activity|metallopeptidase activity|zinc ion binding|aorta morphogenesis|endothelial cell-matrix adhesion|extracellular matrix organization|heart valve morphogenesis|melanocyte differentiation|negative regulation of endothelial cell migration|negative regulation…
RFLNB	256.29	161.165	351.416	2.18024	1.12449	7.66709e-16	1.81337e-14	Up	2.25451	2.44921	2.3768	1.19312	1.00075	1.03128	100524216	Rflnb	protein_coding	Refilin-B			GO:0015629,GO:0032432,GO:0005737,GO:0031005,GO:0030036,GO:0061572,GO:0001837,GO:1900158,GO:0061182,GO:0048705	actin cytoskeleton|actin filament bundle|cytoplasm|filamin binding|actin cytoskeleton organization|actin filament bundle organization|epithelial to mesenchymal transition|negative regulation of bone mineralization involved in bone maturation|negative regulation of chondrocyte development|skeletal system morphogenesis
CRISPLD1	662.929	492.334	833.525	1.69309	0.759659	7.81867e-16	1.84656e-14	Up	7.03567	7.34006	6.65335	4.22877	3.72559	4.37701	100152961	CRISPLD1	protein_coding	Cysteine-rich secretory protein LCCL domain-containing 1			GO:0070062,GO:0005615,GO:0060325,GO:0061484	extracellular exosome|extracellular space|face morphogenesis|hematopoietic stem cell homeostasis
KIAA0408	509.386	663.01	355.762	0.53629	-0.898916	8.7804e-16	2.06774e-14	Down	0.445907	0.434903	0.391982	0.793033	0.888512	0.677794	110255188	KIAA0408	protein_coding	Uncharacterized protein KIAA0408
SUSD4	95.4061	37.9176	152.895	4.03652	2.01311	9.58131e-16	2.24989e-14	Up	2.20103	2.41411	2.08027	0.354224	0.686028	0.611236	100516995	Susd4	protein_coding	Sushi domain-containing protein 4			GO:0016020,GO:0045957,GO:0045959,GO:0030449	membrane|negative regulation of complement activation, alternative pathway|negative regulation of complement activation, classical pathway|regulation of complement activation
DHRS13	181.726	258.977	104.475	0.40361	-1.30897	1.03842e-15	2.42456e-14	Down	1.67796	1.61867	1.84559	4.04618	4.21746	4.40136	100515168	DHRS13	protein_coding	Dehydrogenase/reductase SDR family member 13			GO:0005576,GO:0016020,GO:0005743,GO:0052650,GO:0042574	extracellular region|membrane|mitochondrial inner membrane|NADP-retinol dehydrogenase activity|retinal metabolic process
SERTM1	171.858	245.908	97.8072	0.397917	-1.32946	1.18603e-15	2.74965e-14	Down	0.644783	0.684198	0.706139	1.64295	1.77575	1.66677	100154799	SERTM1	protein_coding	Serine-rich and transmembrane domain-containing protein 1			GO:0043231,GO:0016020	intracellular membrane-bounded organelle|membrane
FAM212B	500.261	360.273	640.249	1.77662	0.829135	1.28077e-15	2.95261e-14	Up	7.10817	7.17992	6.46299	4.15316	3.60858	3.83491	100153198	INKA2	protein_coding	PAK4-inhibitor INKA2			GO:0005654,GO:0005634,GO:0019901,GO:0030291	nucleoplasm|nucleus|protein kinase binding|protein serine/threonine kinase inhibitor activity
DHH	127.359	193.618	61.0991	0.315907	-1.66243	1.43462e-15	3.2934e-14	Down	0.667348	0.952237	0.84831	2.58727	2.93453	2.2548	100505406	Dhh	protein_coding	Desert hedgehog protein	ssc04340	Hedgehog signaling pathway	GO:0005789,GO:0005576,GO:0005615,GO:0000139,GO:0005886,GO:0005509,GO:0140853,GO:0005113,GO:0008233,GO:0008270,GO:0001708,GO:0007267,GO:0016539,GO:0033327,GO:0008584,GO:0030238,GO:0042552,GO:0001649,GO:0038001,GO:0045880,GO:0016540,GO:0010468,GO:0050810,GO:0032355,GO:0043627,GO:0014044,GO:0097264,GO:0007224,GO:0007286,GO:0007283	endoplasmic reticulum membrane|extracellular region|extracellular space|Golgi membrane|plasma membrane|calcium ion binding|cholesterol-protein transferase activity|patched binding|peptidase activity|zinc ion binding|cell fate specification|cell-cell signaling|intein-mediated protein splicing|Leydig cell differentiation|male gonad development|male sex determination|myelination|osteoblast different…
KCNJ5	111.638	50.4621	172.814	3.42671	1.77682	1.55578e-15	3.56158e-14	Up	2.10759	1.91803	2.62544	0.647824	0.603196	0.678192	397448	KCNJ5	protein_coding	potassium voltage-gated channel subfamily J member 5	ssc04929,ssc04915,ssc04921,ssc04925,ssc04728,ssc04726,ssc04723,ssc04713,ssc05032	GnRH secretion|Estrogen signaling pathway|Oxytocin signaling pathway|Aldosterone synthesis and secretion|Dopaminergic synapse|Serotonergic synapse|Retrograde endocannabinoid signaling|Circadian entrainment|Morphine addiction	GO:0005886,GO:0008076,GO:0015467,GO:0005242,GO:0086089,GO:0098914,GO:1990573,GO:0086091,GO:0034765	plasma membrane|voltage-gated potassium channel complex|G-protein activated inward rectifier potassium channel activity|inward rectifier potassium channel activity|voltage-gated potassium channel activity involved in atrial cardiac muscle cell action potential repolarization|membrane repolarization during atrial cardiac muscle cell action potential|potassium ion import across plasma membrane|regu…
FOSL1	430.045	556.201	303.89	0.546672	-0.871252	2.0803e-15	4.70979e-14	Down	4.19864	4.55655	4.86865	7.84876	8.89257	8.04674	100525205	FOSL1	protein_coding	Fos-related antigen 1	ssc04310,ssc04657,ssc04380,ssc05166	Wnt signaling pathway|IL-17 signaling pathway|Osteoclast differentiation|Human T-cell leukemia virus 1 infection	GO:0000785,GO:0005829,GO:0043005,GO:0005654,GO:0005634,GO:0042734,GO:0090575,GO:0001228,GO:0003700,GO:0000981,GO:0000978,GO:1990837,GO:0006968,GO:0031668,GO:0006935,GO:0007565,GO:0001701,GO:0140467,GO:0007612,GO:0008285,GO:0060674,GO:0043065,GO:0045787,GO:0008284,GO:0051091,GO:2000144,GO:1902895,GO:0006357,GO:0051591,GO:0051412,GO:0034097,GO:0009629,GO:0042542,GO:0009612,GO:0032570,GO:0009615,GO:…	chromatin|cytosol|neuron projection|nucleoplasm|nucleus|presynaptic membrane|RNA polymerase II transcription regulator complex|DNA-binding transcription activator activity, RNA polymerase II-specific|DNA-binding transcription factor activity|DNA-binding transcription factor activity, RNA polymerase II-specific|RNA polymerase II cis-regulatory region sequence-specific DNA binding|sequence-specific…
PACSIN1	97.6458	43.169	152.123	3.5254	1.81779	2.50402e-15	5.64574e-14	Up	0.638884	0.591322	0.676717	0.182573	0.158824	0.19586	100157037	PACSIN1	protein_coding	Protein kinase C and casein kinase substrate in neurons protein 1			GO:0043679,GO:0030137,GO:0005737,GO:0030659,GO:0005829,GO:0005768,GO:0048471,GO:0098684,GO:0005886,GO:0098833,GO:0032587,GO:0045202,GO:0008092,GO:0042802,GO:0005543,GO:0007015,GO:0007010,GO:0045806,GO:0048812,GO:0097320,GO:1900006,GO:0072657,GO:0072659,GO:0030100,GO:0048488	axon terminus|COPI-coated vesicle|cytoplasm|cytoplasmic vesicle membrane|cytosol|endosome|perinuclear region of cytoplasm|photoreceptor ribbon synapse|plasma membrane|presynaptic endocytic zone|ruffle membrane|synapse|cytoskeletal protein binding|identical protein binding|phospholipid binding|actin filament organization|cytoskeleton organization|negative regulation of endocytosis|neuron projectio…
RHCG	60.0119	101.685	18.3391	0.180266	-2.4718	2.9164e-15	6.53959e-14	Down	0.176842	0.199025	0.147558	0.849505	0.96074	1.07171	733644	RHCG	protein_coding	Rh family C glycoprotein			GO:0016324,GO:0016323,GO:0031410,GO:0005886,GO:0008519,GO:0030506,GO:0097272,GO:0072488,GO:0006873,GO:0070634	apical plasma membrane|basolateral plasma membrane|cytoplasmic vesicle|plasma membrane|ammonium transmembrane transporter activity|ankyrin binding|ammonium homeostasis|ammonium transmembrane transport|cellular ion homeostasis|transepithelial ammonium transport
ELMO1	972.418	744.065	1200.77	1.61415	0.690778	3.05801e-15	6.82913e-14	Up	0.880308	0.853642	0.942343	0.566967	0.485238	0.5942	100522109	ELMO1	protein_coding	Engulfment and cell motility protein 1	ssc04062,ssc05132,ssc05135,ssc05100	Chemokine signaling pathway|Salmonella infection|Yersinia infection|Bacterial invasion of epithelial cells	GO:0005737,GO:0005829,GO:0032045,GO:0016020,GO:0005886,GO:0017124,GO:0030036,GO:0007015,GO:0006915,GO:0048870,GO:0006911,GO:0016601	cytoplasm|cytosol|guanyl-nucleotide exchange factor complex|membrane|plasma membrane|SH3 domain binding|actin cytoskeleton organization|actin filament organization|apoptotic process|cell motility|phagocytosis, engulfment|Rac protein signal transduction
MYH7B	321.767	444.326	199.208	0.448629	-1.1564	3.48429e-15	7.77054e-14	Down	0.383443	0.542984	0.496072	1.13429	1.1447	0.875568	100157870	Myh7b	protein_coding	Myosin-7B	ssc04814	Motor proteins	GO:0097512,GO:0016020,GO:0032982,GO:0016460,GO:0051015,GO:0005524,GO:0000146,GO:0050848,GO:1905289,GO:0086004,GO:0051480	cardiac myofibril|membrane|myosin filament|myosin II complex|actin filament binding|ATP binding|microfilament motor activity|regulation of calcium-mediated signaling|regulation of CAMKK-AMPK signaling cascade|regulation of cardiac muscle cell contraction|regulation of cytosolic calcium ion concentration
CHST9	1031.08	1244.43	817.728	0.657281	-0.605417	3.61219e-15	8.04483e-14	Down	2.42912	2.30452	2.60515	3.54655	3.68943	3.86053	100515146	CHST9	protein_coding	Carbohydrate sulfotransferase 9	ssc00513	Various types of N-glycan biosynthesis	GO:0005576,GO:0000139,GO:0016020,GO:0047756,GO:0001537,GO:0008146,GO:0016051,GO:0030206,GO:0030203,GO:0042446,GO:0030166,GO:0006790	extracellular region|Golgi membrane|membrane|chondroitin 4-sulfotransferase activity|N-acetylgalactosamine 4-O-sulfotransferase activity|sulfotransferase activity|carbohydrate biosynthetic process|chondroitin sulfate biosynthetic process|glycosaminoglycan metabolic process|hormone biosynthetic process|proteoglycan biosynthetic process|sulfur compound metabolic process
SLIT3	240.861	142.979	338.744	2.36925	1.24443	3.63433e-15	8.08319e-14	Up	0.994488	0.855006	1.10557	0.465929	0.351988	0.420558	100513444	Slit3	protein_coding	Slit homolog 3 protein	ssc04360	Axon guidance	GO:0005615,GO:0016020,GO:0005509,GO:0008201,GO:0048495,GO:0009887,GO:0003180,GO:0061364,GO:0003181,GO:0048846,GO:0007411,GO:0007420,GO:0032870,GO:0050919,GO:0030308,GO:0008285,GO:0070100,GO:0010629,GO:0051414,GO:0035385,GO:0021510,GO:0060412	extracellular space|membrane|calcium ion binding|heparin binding|Roundabout binding|animal organ morphogenesis|aortic valve morphogenesis|apoptotic process involved in luteolysis|atrioventricular valve morphogenesis|axon extension involved in axon guidance|axon guidance|brain development|cellular response to hormone stimulus|negative chemotaxis|negative regulation of cell growth|negative regulati…
PIGA	777.193	606.192	948.195	1.56459	0.645787	3.72777e-15	8.27978e-14	Up	3.98946	4.14219	4.19886	2.59228	2.5144	2.7231	100156880	PIGA	protein_coding	Phosphatidylinositol N-acetylglucosaminyltransferase subunit A	ssc00563	Glycosylphosphatidylinositol (GPI)-anchor biosynthesis	GO:0005789,GO:0000506,GO:0016020,GO:0017176,GO:0008194,GO:1990830,GO:0006506,GO:0016254	endoplasmic reticulum membrane|glycosylphosphatidylinositol-N-acetylglucosaminyltransferase (GPI-GnT) complex|membrane|phosphatidylinositol N-acetylglucosaminyltransferase activity|UDP-glycosyltransferase activity|cellular response to leukemia inhibitory factor|GPI anchor biosynthetic process|preassembly of GPI anchor in ER membrane
FRZB	126.339	64.6875	187.991	2.90504	1.53856	3.91882e-15	8.69237e-14	Up	1.94951	1.91047	1.77192	0.63984	0.679114	0.607407	100152419	FRZB	protein_coding	frizzled-related protein	ssc04310	Wnt signaling pathway	GO:0005737,GO:0005615,GO:0016020,GO:0017147,GO:0060070,GO:0090103,GO:0060029,GO:0002064,GO:0070365,GO:0090090,GO:0061037,GO:0010721,GO:0030308,GO:0008285,GO:0070367,GO:0030178,GO:0014033,GO:0043065,GO:0045600,GO:0001501,GO:0061053	cytoplasm|extracellular space|membrane|Wnt-protein binding|canonical Wnt signaling pathway|cochlea morphogenesis|convergent extension involved in organogenesis|epithelial cell development|hepatocyte differentiation|negative regulation of canonical Wnt signaling pathway|negative regulation of cartilage development|negative regulation of cell development|negative regulation of cell growth|negative …
C4H8orf37	730.46	562.003	898.917	1.59961	0.67772	4.08718e-15	9.05357e-14	Up	7.78806	8.46951	7.4986	4.67743	5.10041	4.97996	100153417	CFAP418	protein_coding	Cilia- and flagella-associated protein 418			GO:0030054,GO:0097546,GO:0005737,GO:0005829,GO:0001917,GO:0005886,GO:0008594	cell junction|ciliary base|cytoplasm|cytosol|photoreceptor inner segment|plasma membrane|photoreceptor cell morphogenesis
LAMA4	264.572	168.816	360.328	2.13355	1.09326	4.63606e-15	1.02418e-13	Up	1.53995	1.65759	1.35573	0.723671	0.737077	0.659311	100154581	LAMA4	protein_coding	Laminin subunit alpha-4	ssc04151,ssc04512,ssc04510,ssc05200,ssc05222,ssc05165,ssc05146,ssc05145,ssc05143	PI3K-Akt signaling pathway|ECM-receptor interaction|Focal adhesion|Pathways in cancer|Small cell lung cancer|Human papillomavirus infection|Amoebiasis|Toxoplasmosis|African trypanosomiasis	GO:0005604,GO:0062023,GO:0070062,GO:0005576,GO:0005201,GO:0005102,GO:0007155,GO:0120163,GO:0030155,GO:0030334,GO:0045995	basement membrane|collagen-containing extracellular matrix|extracellular exosome|extracellular region|extracellular matrix structural constituent|signaling receptor binding|cell adhesion|negative regulation of cold-induced thermogenesis|regulation of cell adhesion|regulation of cell migration|regulation of embryonic development
DUSP8	756.452	936.708	576.197	0.615101	-0.701104	6.14841e-15	1.35282e-13	Down	3.49393	3.26796	3.69634	6.11529	5.5312	5.24938	110259213	DUSP8	protein_coding	Dual specificity protein phosphatase 8	ssc04010	MAPK signaling pathway	GO:0005737,GO:0005829,GO:0005634,GO:0017017,GO:0017018,GO:0016791,GO:0004721,GO:0004725,GO:0008330,GO:0016311,GO:0043409,GO:0006470	cytoplasm|cytosol|nucleus|MAP kinase tyrosine/serine/threonine phosphatase activity|myosin phosphatase activity|phosphatase activity|phosphoprotein phosphatase activity|protein tyrosine phosphatase activity|protein tyrosine/threonine phosphatase activity|dephosphorylation|negative regulation of MAPK cascade|protein dephosphorylation
SERPINB7	96.7628	151.06	42.4656	0.280585	-1.83349	7.70777e-15	1.68238e-13	Down	0.53721	0.496633	0.346694	1.5673	1.62542	1.68544	100152588	SERPINB7	protein_coding	Serpin B7			GO:0005737,GO:0005615,GO:0004867,GO:0010951,GO:0032967,GO:0072126,GO:0090362,GO:0032914	cytoplasm|extracellular space|serine-type endopeptidase inhibitor activity|negative regulation of endopeptidase activity|positive regulation of collagen biosynthetic process|positive regulation of glomerular mesangial cell proliferation|positive regulation of platelet-derived growth factor production|positive regulation of transforming growth factor beta1 production
AHNAK2	481.908	630.391	333.425	0.529249	-0.917982	8.3421e-15	1.8136e-13	Down	0.668032	0.659264	0.80036	1.14832	1.47019	1.38099	100522557	Prx	protein_coding	Periaxin	ssc05132	Salmonella infection	GO:0070161,GO:0005737,GO:0005829,GO:0043209,GO:0016607,GO:0005634,GO:0005886,GO:0008366,GO:0021675,GO:0032290,GO:0032287,GO:0043484,GO:0019233,GO:0019226	anchoring junction|cytoplasm|cytosol|myelin sheath|nuclear speck|nucleus|plasma membrane|axon ensheathment|nerve development|peripheral nervous system myelin formation|peripheral nervous system myelin maintenance|regulation of RNA splicing|sensory perception of pain|transmission of nerve impulse
RAB33A	57.4038	98.8979	15.9097	0.161309	-2.6321	8.80382e-15	1.91145e-13	Down	0.0459892	0.0976009	0.0690726	0.488426	0.356219	0.466157	100144495	RAB33A	protein_coding	RAB33A%2C member RAS oncogene family			GO:0005768,GO:0005794,GO:0000139,GO:0005886,GO:0005525,GO:0003924,GO:0019882,GO:0032482	endosome|Golgi apparatus|Golgi membrane|plasma membrane|GTP binding|GTPase activity|antigen processing and presentation|Rab protein signal transduction
FGL2	655.268	497.939	812.598	1.63129	0.70601	9.86087e-15	2.13531e-13	Up	5.2667	4.63776	4.73426	2.98515	3.09922	2.83256	448808	FGL2	protein_coding	fibrinogen like 2			GO:0062023,GO:0070062,GO:0005576,GO:0005615,GO:0005577,GO:1904813,GO:0005102,GO:0050687,GO:0002605,GO:0002617,GO:0043381,GO:0002291	collagen-containing extracellular matrix|extracellular exosome|extracellular region|extracellular space|fibrinogen complex|ficolin-1-rich granule lumen|signaling receptor binding|negative regulation of defense response to virus|negative regulation of dendritic cell antigen processing and presentation|negative regulation of macrophage antigen processing and presentation|negative regulation of memo…
DRP2	694.627	855.683	533.571	0.623379	-0.681819	1.65631e-14	3.54918e-13	Down	1.88565	1.65969	1.78622	2.94621	2.73856	2.8102	100517071	DRP2	protein_coding	Dystrophin-related protein 2			GO:0030425,GO:0098978,GO:0043204,GO:0005886,GO:0014069,GO:0008270,GO:0007417,GO:0050808,GO:0099536	dendrite|glutamatergic synapse|perikaryon|plasma membrane|postsynaptic density|zinc ion binding|central nervous system development|synapse organization|synaptic signaling
SEMA7A	857.278	1034.17	680.386	0.657856	-0.604157	1.72968e-14	3.70156e-13	Down	4.73134	4.67926	4.46111	6.61743	7.16367	7.16963	100623369	SEMA7A	protein_coding	Semaphorin-7A	ssc04360	Axon guidance	GO:0009897,GO:0005615,GO:0016020,GO:0005886,GO:0045499,GO:0005178,GO:0030215,GO:0048675,GO:0007411,GO:0006955,GO:0006954,GO:0007229,GO:0050919,GO:0048843,GO:0001755,GO:0021988,GO:0001649,GO:0045773,GO:0030335,GO:0070374,GO:0060907,GO:0001934,GO:0006468,GO:0050727,GO:0071526	external side of plasma membrane|extracellular space|membrane|plasma membrane|chemorepellent activity|integrin binding|semaphorin receptor binding|axon extension|axon guidance|immune response|inflammatory response|integrin-mediated signaling pathway|negative chemotaxis|negative regulation of axon extension involved in axon guidance|neural crest cell migration|olfactory lobe development|osteoblast…
IL11	286.591	176.251	396.93	2.25284	1.17174	3.86763e-14	8.08703e-13	Up	5.07069	4.48388	6.1546	1.98573	2.7583	2.1975	110261056	IL11	protein_coding	Interleukin-11	ssc04630,ssc04060,ssc04640,ssc05323	JAK-STAT signaling pathway|Cytokine-cytokine receptor interaction|Hematopoietic cell lineage|Rheumatoid arthritis	GO:0005737,GO:0005576,GO:0005615,GO:0005125,GO:0008083,GO:0005142,GO:0030183,GO:0008283,GO:0045444,GO:0030219,GO:0046888,GO:0008284,GO:0043410,GO:0033138,GO:0050731,GO:0045944	cytoplasm|extracellular region|extracellular space|cytokine activity|growth factor activity|interleukin-11 receptor binding|B cell differentiation|cell population proliferation|fat cell differentiation|megakaryocyte differentiation|negative regulation of hormone secretion|positive regulation of cell population proliferation|positive regulation of MAPK cascade|positive regulation of peptidyl-serin…
UNC5C	517.125	652.779	381.471	0.584293	-0.775237	3.99031e-14	8.33295e-13	Down	1.06668	0.889867	1.0575	1.70073	1.71778	1.70746	100621284	UNC5C	protein_coding	Netrin receptor UNC5C	ssc04360	Axon guidance	GO:0009986,GO:0030425,GO:0030175,GO:0030426,GO:0030027,GO:0043025,GO:0005886,GO:0045202,GO:0005042,GO:0005043,GO:0019901,GO:0015631,GO:0033564,GO:0006915,GO:0007411,GO:0007420,GO:0061643,GO:1990791,GO:0035234,GO:0043065,GO:0051094,GO:2000243,GO:2001222	cell surface|dendrite|filopodium|growth cone|lamellipodium|neuronal cell body|plasma membrane|synapse|netrin receptor activity|netrin receptor activity involved in chemorepulsion|protein kinase binding|tubulin binding|anterior/posterior axon guidance|apoptotic process|axon guidance|brain development|chemorepulsion of axon|dorsal root ganglion development|ectopic germ cell programmed cell death|po…
HRK	44.3959	78.9008	9.89104	0.126144	-2.98686	4.29425e-14	8.95626e-13	Down	0.0252699	0.0487539	0.0711631	0.422754	0.376786	0.35128	100155596	HRK	protein_coding	Activator of apoptosis harakiri	ssc04210	Apoptosis	GO:0016020,GO:0005739,GO:0006915,GO:0043065,GO:0031334,GO:0090200	membrane|mitochondrion|apoptotic process|positive regulation of apoptotic process|positive regulation of protein-containing complex assembly|positive regulation of release of cytochrome c from mitochondria
GMDS	819.838	632.21	1007.47	1.59295	0.671701	4.42571e-14	9.20789e-13	Up	18.3004	17.8419	15.7472	10.5499	11.8811	9.94591	100520846	GMDS	protein_coding	GDP-mannose 4,6 dehydratase	ssc00051,ssc00520	Fructose and mannose metabolism|Amino sugar and nucleotide sugar metabolism	GO:0005737,GO:0005829,GO:0070062,GO:0008446,GO:0042802,GO:0070401,GO:0042351,GO:0019673,GO:0007219	cytoplasm|cytosol|extracellular exosome|GDP-mannose 4,6-dehydratase activity|identical protein binding|NADP+ binding|'de novo' GDP-L-fucose biosynthetic process|GDP-mannose metabolic process|Notch signaling pathway
ERC2	238.297	151.698	324.895	2.14114	1.09838	4.50503e-14	9.3602e-13	Up	0.446997	0.372964	0.391867	0.18712	0.181572	0.193436	100627254	ERC2	protein_coding	ERC protein 2			GO:0048788,GO:0098982,GO:0098978,GO:0030426,GO:0048786,GO:0042734,GO:0098882,GO:0048790,GO:0007274,GO:0150037,GO:0099509,GO:0048167,GO:0016082	cytoskeleton of presynaptic active zone|GABA-ergic synapse|glutamatergic synapse|growth cone|presynaptic active zone|presynaptic membrane|structural constituent of presynaptic active zone|maintenance of presynaptic active zone structure|neuromuscular synaptic transmission|regulation of calcium-dependent activation of synaptic vesicle fusion|regulation of presynaptic cytosolic calcium ion concentr…
NR2F2	439.025	315.836	562.215	1.78119	0.832843	4.6795e-14	9.71041e-13	Up	3.12669	3.51285	3.61282	1.79388	1.89054	2.03649	100153983	NR2F2	protein_coding	nuclear receptor subfamily 2 group F member 2			GO:0005829,GO:0005654,GO:0005634,GO:0003700,GO:0004879,GO:0042803,GO:0001972,GO:0000978,GO:0043565,GO:0008270,GO:0048856,GO:0009952,GO:0048514,GO:0030154,GO:0008585,GO:0009566,GO:0030900,GO:1904936,GO:0060838,GO:0001893,GO:0045736,GO:0045892,GO:0010596,GO:0001937,GO:0000122,GO:0060674,GO:0045893,GO:0003084,GO:0045944,GO:0009956,GO:0006357,GO:0032355,GO:0007519,GO:0060707	cytosol|nucleoplasm|nucleus|DNA-binding transcription factor activity|nuclear receptor activity|protein homodimerization activity|retinoic acid binding|RNA polymerase II cis-regulatory region sequence-specific DNA binding|sequence-specific DNA binding|zinc ion binding|anatomical structure development|anterior/posterior pattern specification|blood vessel morphogenesis|cell differentiation|female g…
ADAMTS15	575.035	408.966	741.103	1.811	0.856783	4.69687e-14	9.73415e-13	Up	3.51365	3.53071	2.8044	1.92637	1.93132	1.5458	100518325	ADAMTS15	protein_coding	A disintegrin and metalloproteinase with thrombospondin motifs 15			GO:0009986,GO:0062023,GO:0031012,GO:0005615,GO:0004175,GO:0050840,GO:0008201,GO:0004222,GO:0008270,GO:0022617,GO:0030198,GO:0007520,GO:0006508	cell surface|collagen-containing extracellular matrix|extracellular matrix|extracellular space|endopeptidase activity|extracellular matrix binding|heparin binding|metalloendopeptidase activity|zinc ion binding|extracellular matrix disassembly|extracellular matrix organization|myoblast fusion|proteolysis
CAMKK1	991.256	1210.1	772.409	0.638269	-0.647763	4.79696e-14	9.92905e-13	Down	4.89266	4.75824	5.26047	8.4721	7.91668	6.83445	503667	CAMKK1	protein_coding	Calcium/calmodulin-dependent protein kinase kinase 1	ssc05034	Alcoholism	GO:0005737,GO:0005829,GO:0005654,GO:0005524,GO:0005516,GO:0004683,GO:0106310,GO:0004674,GO:0035556,GO:0045860,GO:0006468	cytoplasm|cytosol|nucleoplasm|ATP binding|calmodulin binding|calmodulin-dependent protein kinase activity|protein serine kinase activity|protein serine/threonine kinase activity|intracellular signal transduction|positive regulation of protein kinase activity|protein phosphorylation
ENPP2	751.78	922.81	580.75	0.629518	-0.66768	5.15231e-14	1.06377e-12	Down	3.36634	3.25908	3.60411	5.27886	5.09748	5.7675	503658	ENPP2	protein_coding	Ectonucleotide pyrophosphatase/phosphodiesterase family member 2	ssc00565	Ether lipid metabolism	GO:0005615,GO:0047391,GO:0005509,GO:0004622,GO:0003676,GO:0004528,GO:0030247,GO:0005044,GO:0008270,GO:0006935,GO:0044849,GO:0006955,GO:0034638,GO:0009395,GO:0010634,GO:2000394,GO:0050731,GO:0030149	extracellular space|alkylglycerophosphoethanolamine phosphodiesterase activity|calcium ion binding|lysophospholipase activity|nucleic acid binding|phosphodiesterase I activity|polysaccharide binding|scavenger receptor activity|zinc ion binding|chemotaxis|estrous cycle|immune response|phosphatidylcholine catabolic process|phospholipid catabolic process|positive regulation of epithelial cell migrat…
MMP1	111.615	171.528	51.702	0.30203	-1.72724	5.20183e-14	1.07192e-12	Down	0.529946	0.613464	0.84569	2.42813	1.88565	2.23819	397320	MMP1	protein_coding	matrix metallopeptidase 1	ssc04657,ssc03320,ssc04926,ssc05200,ssc05219,ssc05171,ssc05323,ssc05417	IL-17 signaling pathway|PPAR signaling pathway|Relaxin signaling pathway|Pathways in cancer|Bladder cancer|Coronavirus disease - COVID-19|Rheumatoid arthritis|Lipid and atherosclerosis	GO:0031012,GO:0005576,GO:0004222,GO:0008233,GO:0004252,GO:0008270,GO:0071492,GO:0030574,GO:0030198,GO:0031334,GO:0006508	extracellular matrix|extracellular region|metalloendopeptidase activity|peptidase activity|serine-type endopeptidase activity|zinc ion binding|cellular response to UV-A|collagen catabolic process|extracellular matrix organization|positive regulation of protein-containing complex assembly|proteolysis
GDF15	338.849	230.543	447.156	1.93846	0.954912	5.66924e-14	1.1661e-12	Up	11.9573	9.62406	10.1685	5.49269	5.6347	5.14596	100379630	GDF15	protein_coding	growth differentiation factor 15	ssc04060	Cytokine-cytokine receptor interaction	GO:0005737,GO:0070062,GO:0005576,GO:0005615,GO:0005794,GO:0005634,GO:0070700,GO:0005125,GO:0008083,GO:0042803,GO:0030509,GO:0007267,GO:0035860,GO:0060400,GO:0040015,GO:0043410,GO:1901741,GO:0010862,GO:0051897,GO:0002023,GO:0007165,GO:0060395,GO:0007179	cytoplasm|extracellular exosome|extracellular region|extracellular space|Golgi apparatus|nucleus|BMP receptor binding|cytokine activity|growth factor activity|protein homodimerization activity|BMP signaling pathway|cell-cell signaling|glial cell-derived neurotrophic factor receptor signaling pathway|negative regulation of growth hormone receptor signaling pathway|negative regulation of multicellu…
SCIN	48.2363	12.2526	84.2201	6.87043	2.7804	6.72338e-14	1.3692e-12	Up	0.611261	0.686471	0.933488	0.12862	0.106	0.0880722	100512981	SCIN	protein_coding	scinderin	ssc04810,ssc04666,ssc05203	Regulation of actin cytoskeleton|Fc gamma R-mediated phagocytosis|Viral carcinogenesis	GO:0070161,GO:0005938,GO:0042995,GO:0005737,GO:0002102,GO:0003779,GO:0051015,GO:0005509,GO:0005546,GO:0001786,GO:0051693,GO:0051014,GO:0045010,GO:0017156,GO:0008285,GO:0043065,GO:0045654,GO:0051047,GO:0032330	anchoring junction|cell cortex|cell projection|cytoplasm|podosome|actin binding|actin filament binding|calcium ion binding|phosphatidylinositol-4,5-bisphosphate binding|phosphatidylserine binding|actin filament capping|actin filament severing|actin nucleation|calcium-ion regulated exocytosis|negative regulation of cell population proliferation|positive regulation of apoptotic process|positive reg…
KANK4	51.8705	90.5834	13.1577	0.146285	-2.77314	6.98088e-14	1.41812e-12	Down	0.0240051	0.0424541	0.0863793	0.360983	0.337009	0.347601	100523255	KANK4	protein_coding	KN motif and ankyrin repeat domain-containing protein 4			GO:0005737,GO:0005856,GO:0005829,GO:0015630,GO:0030837	cytoplasm|cytoskeleton|cytosol|microtubule cytoskeleton|negative regulation of actin filament polymerization
EDARADD	46.4448	81.8584	11.0313	0.134417	-2.89522	9.25755e-14	1.87135e-12	Down	0.0552245	0.0774881	0.0282762	0.396354	0.46664	0.324714	100157377	EDARADD	protein_coding	EDAR associated death domain	ssc04064	NF-kappa B signaling pathway	GO:0005829,GO:0030154,GO:0007165	cytosol|cell differentiation|signal transduction
SLPI	117.74	58.8121	176.668	3.00505	1.58739	9.75297e-14	1.96665e-12	Up	7.60377	8.66483	6.55334	2.17321	2.62624	2.74726	396886	SLPI	protein_coding	secretory leukocyte peptidase inhibitor			GO:0005615,GO:0004866,GO:0004867,GO:0019731,GO:0006955,GO:0045087,GO:0010466,GO:0032496	extracellular space|endopeptidase inhibitor activity|serine-type endopeptidase inhibitor activity|antibacterial humoral response|immune response|innate immune response|negative regulation of peptidase activity|response to lipopolysaccharide
BST2	667.25	823.716	510.784	0.619712	-0.69033	1.01118e-13	2.03401e-12	Down	26.408	25.2837	21.8128	40.0937	39.864	37.8331	100302088	Bst2	protein_coding	bone marrow stromal cell antigen 2	ssc03250,ssc05170,ssc05168	Viral life cycle - HIV-1|Human immunodeficiency virus 1 infection|Herpes simplex virus 1 infection	GO:0016324,GO:0009986,GO:0005794,GO:0045121,GO:0005771,GO:0005886,GO:0042802,GO:0008191,GO:0042803,GO:0051607,GO:0045087,GO:0030308,GO:0030336,GO:1901253,GO:0002737,GO:0045071,GO:0032956,GO:0035455,GO:0035456,GO:0034341,GO:0009615	apical plasma membrane|cell surface|Golgi apparatus|membrane raft|multivesicular body|plasma membrane|identical protein binding|metalloendopeptidase inhibitor activity|protein homodimerization activity|defense response to virus|innate immune response|negative regulation of cell growth|negative regulation of cell migration|negative regulation of intracellular transport of viral material|negative r…
SMOC1	217.939	138.28	297.599	2.15171	1.10549	1.13274e-13	2.27574e-12	Up	2.08191	1.98045	2.18502	0.978354	1.03586	0.8723	100157351	Smoc1	protein_coding	SPARC-related modular calcium-binding protein 1			GO:0005604,GO:0005615,GO:0005509,GO:0050840,GO:0008201,GO:0030154,GO:0030198,GO:0001654,GO:0060173,GO:0010811,GO:0045667	basement membrane|extracellular space|calcium ion binding|extracellular matrix binding|heparin binding|cell differentiation|extracellular matrix organization|eye development|limb development|positive regulation of cell-substrate adhesion|regulation of osteoblast differentiation
PALM2	483.647	610.32	356.974	0.584768	-0.774064	1.35232e-13	2.69381e-12	Down	3.89842	3.82569	3.92313	7.10622	6.73319	5.95413	100152369	PALM2	protein_coding	paralemmin 2			GO:0005654,GO:0005886,GO:0008360	nucleoplasm|plasma membrane|regulation of cell shape
TMEM200C	548.792	416.044	681.54	1.63791	0.711855	1.63499e-13	3.22945e-12	Up	6.0776	6.04715	5.88444	3.48883	4.0081	3.43415	110261171	TMEM200C	protein_coding	Transmembrane protein 200C			GO:0016020	membrane
HSPB3	166.887	241.994	91.7803	0.3799	-1.39631	2.17818e-13	4.28176e-12	Down	1.90383	2.45774	3.1012	6.76263	7.10216	5.70279	100519061	HSPB3	protein_coding	Heat shock protein beta-3			GO:0005737,GO:0016607,GO:0005634	cytoplasm|nuclear speck|nucleus
PKNOX2	278.545	177.182	379.909	2.14449	1.10063	2.1832e-13	4.28648e-12	Up	2.01532	2.09919	2.22057	1.13324	0.761604	1.03649	100525656	PKNOX2	protein_coding	Homeobox protein PKNOX2			GO:0015629,GO:0005737,GO:0045171,GO:0015630,GO:0005654,GO:0051015,GO:0003785,GO:0000981,GO:0000978,GO:1990837,GO:0006357	actin cytoskeleton|cytoplasm|intercellular bridge|microtubule cytoskeleton|nucleoplasm|actin filament binding|actin monomer binding|DNA-binding transcription factor activity, RNA polymerase II-specific|RNA polymerase II cis-regulatory region sequence-specific DNA binding|sequence-specific double-stranded DNA binding|regulation of transcription by RNA polymerase II
TNFRSF19	159.763	90.9639	228.563	2.51439	1.33021	2.43183e-13	4.76895e-12	Up	0.91031	0.921615	1.15909	0.368487	0.414508	0.400233	100521146	TNFRSF19	protein_coding	Tumor necrosis factor receptor superfamily member 19	ssc04060	Cytokine-cytokine receptor interaction	GO:0016020,GO:0005886,GO:0038023,GO:0005031,GO:0006915,GO:0001942,GO:0007254,GO:0043123,GO:0046330	membrane|plasma membrane|signaling receptor activity|tumor necrosis factor receptor activity|apoptotic process|hair follicle development|JNK cascade|positive regulation of I-kappaB kinase/NF-kappaB signaling|positive regulation of JNK cascade
ST3GAL5	474.805	593.679	355.93	0.599483	-0.738209	2.59857e-13	5.08377e-12	Down	3.05245	3.15244	3.07605	5.29056	5.28499	4.81005	100625751	ST3GAL5	protein_coding	Lactosylceramide alpha-2,3-sialyltransferase	ssc00604	Glycosphingolipid biosynthesis - ganglio series	GO:0000139,GO:0016020,GO:0005886,GO:0003836,GO:0047291,GO:0004513,GO:0008373,GO:0005975,GO:0001574,GO:0006688,GO:0006486	Golgi membrane|membrane|plasma membrane|beta-galactoside (CMP) alpha-2,3-sialyltransferase activity|lactosylceramide alpha-2,3-sialyltransferase activity|neolactotetraosylceramide alpha-2,3-sialyltransferase activity|sialyltransferase activity|carbohydrate metabolic process|ganglioside biosynthetic process|glycosphingolipid biosynthetic process|protein glycosylation
GBX1	95.6741	43.1534	148.195	3.43312	1.77952	2.81366e-13	5.48496e-12	Up	1.32329	1.10317	1.08882	0.391538	0.245173	0.378501	100625616	GBX1	protein_coding	Homeobox protein GBX-1			GO:0000785,GO:0005634,GO:0000981,GO:0000977,GO:0007628,GO:0048663,GO:0019230,GO:0051960,GO:0006357,GO:0097374,GO:0021522	chromatin|nucleus|DNA-binding transcription factor activity, RNA polymerase II-specific|RNA polymerase II transcription regulatory region sequence-specific DNA binding|adult walking behavior|neuron fate commitment|proprioception|regulation of nervous system development|regulation of transcription by RNA polymerase II|sensory neuron axon guidance|spinal cord motor neuron differentiation
HAPLN3	142.334	208.502	76.1666	0.365398	-1.45246	3.39835e-13	6.60124e-12	Down	0.431936	0.422541	0.491122	1.17214	1.48434	1.01013	100157078	HAPLN3	protein_coding	Hyaluronan and proteoglycan link protein 3			GO:0031012,GO:0005615,GO:0005540,GO:0007155,GO:0007417,GO:0008284,GO:0043627,GO:0001501	extracellular matrix|extracellular space|hyaluronic acid binding|cell adhesion|central nervous system development|positive regulation of cell population proliferation|response to estrogen|skeletal system development
S100A10	1096.06	1316.78	875.329	0.664487	-0.589688	4.2673e-13	8.25011e-12	Down	28.5026	26.6015	26.1257	44.8378	39.3839	37.201	100515138	S100A10	protein_coding	S100 calcium binding protein A10	ssc05132	Salmonella infection	GO:1990665,GO:0009986,GO:0005737,GO:0005615,GO:0045121,GO:0098797,GO:0090575,GO:0005509,GO:0048306,GO:0042803,GO:0044325,GO:0001765,GO:0042789,GO:0051099,GO:0051894,GO:0043547,GO:0010756,GO:0051496,GO:1900026,GO:0045944,GO:0072659,GO:0050767,GO:0006900	AnxA2-p11 complex|cell surface|cytoplasm|extracellular space|membrane raft|plasma membrane protein complex|RNA polymerase II transcription regulator complex|calcium ion binding|calcium-dependent protein binding|protein homodimerization activity|transmembrane transporter binding|membrane raft assembly|mRNA transcription by RNA polymerase II|positive regulation of binding|positive regulation of foc…
PPARGC1B	635.687	781.301	490.072	0.627333	-0.672697	5.46302e-13	1.05123e-11	Down	1.19242	1.21572	1.30548	1.98883	2.10945	1.78837	100329221	Ppargc1b	protein_coding	Peroxisome proliferator-activated receptor gamma coactivator 1-beta	ssc04931	Insulin resistance	GO:0005829,GO:0016592,GO:0005739,GO:0005654,GO:0005634,GO:0050682,GO:0030331,GO:0030374,GO:0003723,GO:0003712,GO:0007015,GO:0060346,GO:0034614,GO:0030520,GO:0006390,GO:0045892,GO:0001503,GO:0010694,GO:0045780,GO:0120162,GO:0051091,GO:0045893,GO:0045672,GO:0042327,GO:0045944,GO:0006355,GO:0051591,GO:0051384	cytosol|mediator complex|mitochondrion|nucleoplasm|nucleus|AF-2 domain binding|nuclear estrogen receptor binding|nuclear receptor coactivator activity|RNA binding|transcription coregulator activity|actin filament organization|bone trabecula formation|cellular response to reactive oxygen species|intracellular estrogen receptor signaling pathway|mitochondrial transcription|negative regulation of DN…
PDP2	689.36	832.487	546.233	0.656079	-0.608058	5.4939e-13	1.05594e-11	Down	2.99331	2.82872	2.97115	4.46482	4.50826	4.34512	100623511	PDP2	protein_coding	[Pyruvate dehydrogenase [acetyl-transferring]]-phosphatase 2, mitochondrial			GO:0005759,GO:0005739,GO:0004741,GO:0019909,GO:0046872,GO:0004722,GO:1904184,GO:0006470	mitochondrial matrix|mitochondrion|[pyruvate dehydrogenase (lipoamide)] phosphatase activity|[pyruvate dehydrogenase (lipoamide)] phosphatase regulator activity|metal ion binding|protein serine/threonine phosphatase activity|positive regulation of pyruvate dehydrogenase activity|protein dephosphorylation
SLC35G2	114.087	54.9234	173.25	3.15812	1.65906	5.57091e-13	1.06949e-11	Up	2.66709	2.41113	2.58946	0.730525	0.590244	1.08873	100620415	SLC35G2	protein_coding	Solute carrier family 35 member G2			GO:0005794,GO:0016020,GO:0005886	Golgi apparatus|membrane|plasma membrane
EXOC3L2	848.938	657.271	1040.61	1.5838	0.663387	5.70224e-13	1.09342e-11	Up	7.74349	7.16081	8.70651	4.70745	4.77379	5.33297	102167043	EXOC3L2	protein_coding	Exocyst complex component 3-like protein 2			GO:0000145,GO:0000149,GO:0051601,GO:0006887	exocyst|SNARE binding|exocyst localization|exocytosis
CHRDL1	919.984	725.888	1114.08	1.5349	0.618149	5.97991e-13	1.14399e-11	Up	7.12295	6.09235	7.03302	4.21795	4.24822	4.64051	100521058	CHRDL1	protein_coding	Chordin-like protein 1			GO:0005788,GO:0005576,GO:0005886,GO:0045202,GO:0036122,GO:0050431,GO:0097113,GO:0030509,GO:0030154,GO:0000578,GO:0098976,GO:0001654,GO:0030514,GO:0001503,GO:0048167,GO:0060074	endoplasmic reticulum lumen|extracellular region|plasma membrane|synapse|BMP binding|transforming growth factor beta binding|AMPA glutamate receptor clustering|BMP signaling pathway|cell differentiation|embryonic axis specification|excitatory chemical synaptic transmission|eye development|negative regulation of BMP signaling pathway|ossification|regulation of synaptic plasticity|synapse maturation
CAMK1D	288.847	190.205	387.488	2.03873	1.02767	6.14552e-13	1.1743e-11	Up	0.665413	0.743534	0.671475	0.281429	0.334658	0.397906	100511150	CAMK1D	protein_coding	calcium/calmodulin dependent protein kinase ID	ssc04020,ssc04921,ssc04925,ssc05214	Calcium signaling pathway|Oxytocin signaling pathway|Aldosterone synthesis and secretion|Glioma	GO:0005737,GO:0005634,GO:0005524,GO:0005516,GO:0004683,GO:0106310,GO:0006954,GO:0043066,GO:0007399,GO:0018105,GO:0043065,GO:0032793,GO:0010976,GO:0090023,GO:0050766,GO:0060267,GO:0050773,GO:0071622	cytoplasm|nucleus|ATP binding|calmodulin binding|calmodulin-dependent protein kinase activity|protein serine kinase activity|inflammatory response|negative regulation of apoptotic process|nervous system development|peptidyl-serine phosphorylation|positive regulation of apoptotic process|positive regulation of CREB transcription factor activity|positive regulation of neuron projection development|…
CYP4F55	435.558	560.856	310.26	0.552779	-0.855224	6.42123e-13	1.22556e-11	Down	2.20217	1.75913	1.72365	3.1135	3.57398	3.52688	100620559	CYP4F3	protein_coding	cytochrome P450%2C family 4%2C subfamily F%2C polypeptide 55			GO:0005789,GO:0043231,GO:0097259,GO:0097258,GO:0008391,GO:0070330,GO:0102207,GO:0020037,GO:0005506,GO:0050051,GO:0120319,GO:0102033,GO:0004497,GO:0140692,GO:0019369,GO:0010430,GO:0006690,GO:0036101,GO:0006691,GO:2001302,GO:2001304,GO:0042361,GO:0097267,GO:0042376	endoplasmic reticulum membrane|intracellular membrane-bounded organelle|20-aldehyde-leukotriene B4 20-monooxygenase activity|20-hydroxy-leukotriene B4 omega oxidase activity|arachidonic acid monooxygenase activity|aromatase activity|docosanoate omega-hydroxylase activity|heme binding|iron ion binding|leukotriene-B4 20-monooxygenase activity|long-chain fatty acid omega-1 hydroxylase activity|long-…
CDH8	39.5227	9.29968	69.7457	7.5081	2.90845	6.57126e-13	1.25274e-11	Up	0.177727	0.191448	0.230786	0.0250558	0.0258116	0.0285949	100625758	CDH8	protein_coding	Cadherin-8			GO:0005912,GO:0043679,GO:0016342,GO:0098978,GO:0005886,GO:0043083,GO:0097060,GO:0045296,GO:0005509,GO:0042802,GO:0034332,GO:0016339,GO:0007155,GO:0000902,GO:0098742,GO:0007043,GO:0007156,GO:0050807,GO:0009409,GO:0035249	adherens junction|axon terminus|catenin complex|glutamatergic synapse|plasma membrane|synaptic cleft|synaptic membrane|cadherin binding|calcium ion binding|identical protein binding|adherens junction organization|calcium-dependent cell-cell adhesion via plasma membrane cell adhesion molecules|cell adhesion|cell morphogenesis|cell-cell adhesion via plasma-membrane adhesion molecules|cell-cell junc…
PTER	509.876	636.013	383.74	0.603505	-0.728562	6.93125e-13	1.3187e-11	Down	4.21284	4.22028	4.46525	7.23369	6.58904	7.40755	100625702	PTER	protein_coding	phosphotriesterase related			GO:0016788,GO:0008270,GO:0009056,GO:0030855	hydrolase activity, acting on ester bonds|zinc ion binding|catabolic process|epithelial cell differentiation
GATM	386.492	498.251	274.733	0.55165	-0.858175	8.53329e-13	1.6118e-11	Down	2.84116	3.67748	3.04963	5.47581	5.96598	5.79792	100126844	GATM	protein_coding	glycine amidinotransferase	ssc00260,ssc00330	Glycine, serine and threonine metabolism|Arginine and proline metabolism	GO:0005743,GO:0005758,GO:0005739,GO:0015067,GO:0015068,GO:0006601,GO:0007611,GO:0014889,GO:0120162	mitochondrial inner membrane|mitochondrial intermembrane space|mitochondrion|amidinotransferase activity|glycine amidinotransferase activity|creatine biosynthetic process|learning or memory|muscle atrophy|positive regulation of cold-induced thermogenesis
SLC38A6	640.406	786.04	494.772	0.629204	-0.6684	8.59997e-13	1.62253e-11	Down	4.51137	4.66845	3.91831	6.75841	7.26229	6.66018	100519583	SLC38A6	protein_coding	solute carrier family 38 member 6			GO:0005886,GO:0015179,GO:0015186,GO:0003333,GO:0006868,GO:0006814	plasma membrane|L-amino acid transmembrane transporter activity|L-glutamine transmembrane transporter activity|amino acid transmembrane transport|glutamine transport|sodium ion transport
HBEGF	306.534	398.172	214.897	0.53991	-0.88921	8.86109e-13	1.66987e-11	Down	1.98207	2.07619	2.18947	3.95154	3.73151	3.81713	397564	HBEGF	protein_coding	heparin binding EGF like growth factor	ssc04012,ssc04912,ssc04915,ssc04928,ssc05205,ssc05219,ssc05171,ssc01522	ErbB signaling pathway|GnRH signaling pathway|Estrogen signaling pathway|Parathyroid hormone synthesis, secretion and action|Proteoglycans in cancer|Bladder cancer|Coronavirus disease - COVID-19|Endocrine resistance	GO:0009986,GO:0005615,GO:0005886,GO:0005154,GO:0008083,GO:0008201,GO:0030297,GO:0060326,GO:0007173,GO:0038134,GO:0038135,GO:0008284,GO:0045741,GO:0051549,GO:0051897,GO:0048661,GO:0090303,GO:0008016,GO:0035313	cell surface|extracellular space|plasma membrane|epidermal growth factor receptor binding|growth factor activity|heparin binding|transmembrane receptor protein tyrosine kinase activator activity|cell chemotaxis|epidermal growth factor receptor signaling pathway|ERBB2-EGFR signaling pathway|ERBB2-ERBB4 signaling pathway|positive regulation of cell population proliferation|positive regulation of ep…
ANKRD33B	569.189	436.382	701.996	1.60906	0.68622	1.0642e-12	1.99404e-11	Up	2.43758	2.27668	2.46673	1.39711	1.45971	1.57782	100523704	Ankrd33b	protein_coding	Ankyrin repeat domain-containing protein 33B			GO:0003677	DNA binding
IGSF23	228.911	308.023	149.8	0.486416	-1.03974	1.14849e-12	2.14708e-11	Down	3.14263	2.74481	3.34866	6.04699	6.51722	6.31349	100524810	Igsf23	protein_coding	Immunoglobulin superfamily member 23			GO:0016020	membrane
DDX60	816.899	651.115	982.683	1.50905	0.59364	1.44235e-12	2.66908e-11	Up	3.50993	3.25913	3.10003	2.07681	2.15285	2.26667	100158037	DDX60	protein_coding	Probable ATP-dependent RNA helicase DDX60			GO:0005737,GO:0005829,GO:0045111,GO:0005524,GO:0016887,GO:0003690,GO:0003725,GO:0003724,GO:0003727,GO:0051607,GO:0045087,GO:1900245,GO:1900246,GO:0009615	cytoplasm|cytosol|intermediate filament cytoskeleton|ATP binding|ATP hydrolysis activity|double-stranded DNA binding|double-stranded RNA binding|RNA helicase activity|single-stranded RNA binding|defense response to virus|innate immune response|positive regulation of MDA-5 signaling pathway|positive regulation of RIG-I signaling pathway|response to virus
IGFBP5	247.097	332.736	161.458	0.485616	-1.04211	1.88524e-12	3.44976e-11	Down	3.96727	3.77429	5.08533	8.92314	8.92739	8.42561	397182	IGFBP5	protein_coding	insulin-like growth factor binding protein 5			GO:0005576,GO:0005520,GO:0060416	extracellular region|insulin-like growth factor binding|response to growth hormone
LOC100520512	73.3837	30.8558	115.912	3.75835	1.9101	2.00065e-12	3.6528e-11	Up	0.253499	0.358837	0.315557	0.082871	0.082703	0.0797988	100520512	ABCA8	protein_coding	ABC-type organic anion transporter ABCA8	ssc02010	ABC transporters	GO:0016323,GO:0005783,GO:0043231,GO:0005886,GO:0140359,GO:0008559,GO:0005524,GO:0016887,GO:0042626,GO:0005319,GO:0033344,GO:0030301,GO:0006869,GO:0010875,GO:0010874,GO:0006686,GO:0055085,GO:0042908	basolateral plasma membrane|endoplasmic reticulum|intracellular membrane-bounded organelle|plasma membrane|ABC-type transporter activity|ABC-type xenobiotic transporter activity|ATP binding|ATP hydrolysis activity|ATPase-coupled transmembrane transporter activity|lipid transporter activity|cholesterol efflux|cholesterol transport|lipid transport|positive regulation of cholesterol efflux|regulatio…
IL2RB	284.395	369.866	198.924	0.537649	-0.895265	2.88743e-12	5.20244e-11	Down	1.14408	1.09256	1.08475	2.13435	2.02617	1.97579	100621776	IL2RB	protein_coding	Interleukin-2 receptor subunit beta	ssc04630,ssc04151,ssc04060,ssc04061,ssc04144,ssc04658,ssc04659,ssc05200,ssc05202,ssc05166,ssc05162	JAK-STAT signaling pathway|PI3K-Akt signaling pathway|Cytokine-cytokine receptor interaction|Viral protein interaction with cytokine and cytokine receptor|Endocytosis|Th1 and Th2 cell differentiation|Th17 cell differentiation|Pathways in cancer|Transcriptional misregulation in cancer|Human T-cell leukemia virus 1 infection|Measles	GO:0009986,GO:0005886,GO:0042010,GO:0019976,GO:0004911,GO:0035723,GO:0038110,GO:0050766	cell surface|plasma membrane|interleukin-15 receptor activity|interleukin-2 binding|interleukin-2 receptor activity|interleukin-15-mediated signaling pathway|interleukin-2-mediated signaling pathway|positive regulation of phagocytosis
DLC1	324.271	225.677	422.864	1.87418	0.906261	4.42272e-12	7.83112e-11	Up	0.431079	0.394283	0.481591	0.244093	0.209203	0.239411	100620787	DLC1	protein_coding	Rho GTPase-activating protein 7			GO:0005737,GO:0005925,GO:0016020,GO:0005096,GO:0008289,GO:0007165	cytoplasm|focal adhesion|membrane|GTPase activator activity|lipid binding|signal transduction
FAM196A	1083.49	1309.22	857.765	0.655434	-0.609478	4.57476e-12	8.09161e-11	Down	2.72948	2.62646	3.12126	3.81602	4.41551	4.62589	100157876	INSYN2A	protein_coding	Inhibitory synaptic factor 2A			GO:0014069,GO:0060080	postsynaptic density|inhibitory postsynaptic potential
SLC26A6	514.141	635.92	392.362	0.617077	-0.696477	4.71644e-12	8.33323e-11	Down	3.0099	3.14879	3.18725	4.87155	5.51876	4.67116	497236	SLC26A6	protein_coding	solute carrier family 26 member 6	ssc04978,ssc05208	Mineral absorption|Chemical carcinogenesis - reactive oxygen species	GO:0016324,GO:0016323,GO:0031526,GO:0034707,GO:0030659,GO:0005783,GO:0016020,GO:0005886,GO:0097225,GO:0031982,GO:0012506,GO:0015106,GO:0005254,GO:0015108,GO:0140900,GO:0015562,GO:0015499,GO:0042802,GO:0019531,GO:0030165,GO:0008271,GO:0005452,GO:0015116,GO:0015383,GO:0038166,GO:0015701,GO:0071320,GO:0071332,GO:0071346,GO:0006821,GO:0042045,GO:0051649,GO:0044849,GO:0015724,GO:0050892,GO:0051454,GO:…	apical plasma membrane|basolateral plasma membrane|brush border membrane|chloride channel complex|cytoplasmic vesicle membrane|endoplasmic reticulum|membrane|plasma membrane|sperm midpiece|vesicle|vesicle membrane|bicarbonate transmembrane transporter activity|chloride channel activity|chloride transmembrane transporter activity|chloride:bicarbonate antiporter activity|efflux transmembrane transp…
CCDC141	83.2606	126.843	39.6779	0.312659	-1.67734	5.92301e-12	1.03757e-10	Down	0.12073	0.110783	0.107802	0.354247	0.339274	0.383754	100520053	CCDC141	protein_coding	Coiled-coil domain-containing protein 141			GO:0005813,GO:0005737,GO:0043005,GO:0051642,GO:0021799	centrosome|cytoplasm|neuron projection|centrosome localization|cerebral cortex radially oriented cell migration
TRABD2B	366.218	258.114	474.323	1.8379	0.878056	6.01372e-12	1.05234e-10	Up	2.33934	1.92975	2.21363	1.14135	1.05274	1.30863	100626346	TRABD2B	protein_coding	Metalloprotease TIKI2			GO:0016020,GO:0031090,GO:0005886,GO:0046872,GO:0004222,GO:0017147,GO:0030178,GO:1904808,GO:0031334,GO:0006508,GO:0016055	membrane|organelle membrane|plasma membrane|metal ion binding|metalloendopeptidase activity|Wnt-protein binding|negative regulation of Wnt signaling pathway|positive regulation of protein oxidation|positive regulation of protein-containing complex assembly|proteolysis|Wnt signaling pathway
LOC106506286	253.751	171.461	336.041	1.96124	0.971768	6.4647e-12	1.12885e-10	Up	3.18853	3.44416	3.43867	1.57113	1.60853	1.92254	106506286		protein_coding	LINE-1 retrotransposable element ORF2 protein OS=Homo sapiens OX=9606 PE=1 SV=1			GO:0046872,GO:0003723,GO:0003964,GO:0009036,GO:0006310,GO:0090305,GO:0032199,GO:0032197	metal ion binding|RNA binding|RNA-directed DNA polymerase activity|type II site-specific deoxyribonuclease activity|DNA recombination|nucleic acid phosphodiester bond hydrolysis|reverse transcription involved in RNA-mediated transposition|transposition, RNA-mediated
HECW2	708.183	856.255	560.11	0.654323	-0.611924	6.57156e-12	1.14507e-10	Down	1.10813	1.03334	1.19624	1.62202	1.6928	1.75516	100155879	HECW2	protein_coding	HECT%2C C2 and WW domain containing E3 ubiquitin protein ligase 2			GO:0005737,GO:0072686,GO:0061630,GO:2000650,GO:0043161,GO:0000209,GO:0016567,GO:0048814,GO:0030071	cytoplasm|mitotic spindle|ubiquitin protein ligase activity|negative regulation of sodium ion transmembrane transporter activity|proteasome-mediated ubiquitin-dependent protein catabolic process|protein polyubiquitination|protein ubiquitination|regulation of dendrite morphogenesis|regulation of mitotic metaphase/anaphase transition
JADE2	925.156	1115.34	734.975	0.659344	-0.600896	9.45979e-12	1.62419e-10	Down	1.31972	1.38114	1.64604	2.07301	2.28343	2.20001	100513723	Jade2	protein_coding	E3 ubiquitin-protein ligase Jade-2			GO:0000123,GO:0005654,GO:0036408,GO:0043997,GO:0043995,GO:0043996,GO:0046872,GO:0061630,GO:0043983,GO:0043981,GO:0043982,GO:0016570,GO:1990138,GO:0050769,GO:0051865,GO:0000209,GO:0051726,GO:0001558,GO:2000278,GO:0006275,GO:0006355,GO:0050767,GO:0006357,GO:0060395	histone acetyltransferase complex|nucleoplasm|histone H3K14 acetyltransferase activity|histone H4K12 acetyltransferase activity|histone H4K5 acetyltransferase activity|histone H4K8 acetyltransferase activity|metal ion binding|ubiquitin protein ligase activity|histone H4-K12 acetylation|histone H4-K5 acetylation|histone H4-K8 acetylation|histone modification|neuron projection extension|positive re…
GPCPD1	464.24	350.762	577.719	1.64635	0.719268	1.10149e-11	1.88527e-10	Up	2.73649	2.83637	2.56876	1.74654	1.68648	1.48009	100152321	GPCPD1	protein_coding	Glycerophosphocholine phosphodiesterase GPCPD1	ssc00564,ssc05231	Glycerophospholipid metabolism|Choline metabolism in cancer	GO:0005829,GO:0047389,GO:2001070,GO:0046475,GO:0007519	cytosol|glycerophosphocholine phosphodiesterase activity|starch binding|glycerophospholipid catabolic process|skeletal muscle tissue development
SPNS2	216.678	290.647	142.708	0.491313	-1.02529	1.16835e-11	1.98935e-10	Down	0.997961	1.11941	1.08929	1.9486	2.2246	2.31512	100523398	SPNS2	protein_coding	Sphingosine-1-phosphate transporter SPNS2			GO:0010008,GO:0016020,GO:0005886,GO:0046624,GO:0022857,GO:0001782,GO:0060348,GO:0006869,GO:0048535,GO:0072676,GO:0048073,GO:0002920,GO:2000404,GO:0007605,GO:0030148,GO:0003376,GO:0043029	endosome membrane|membrane|plasma membrane|sphingolipid transporter activity|transmembrane transporter activity|B cell homeostasis|bone development|lipid transport|lymph node development|lymphocyte migration|regulation of eye pigmentation|regulation of humoral immune response|regulation of T cell migration|sensory perception of sound|sphingolipid biosynthetic process|sphingosine-1-phosphate recep…
FOLR2	473.734	361.001	586.467	1.62496	0.700406	1.20543e-11	2.044e-10	Up	7.85289	7.4441	7.88259	4.37466	4.79652	5.00571	396853	FOLR2	protein_coding	folate receptor 2 (fetal)	ssc04144,ssc01523	Endocytosis|Antifolate resistance	GO:0009986,GO:0009897,GO:0005576,GO:0005886,GO:0005542,GO:0061714,GO:0038023,GO:0007155,GO:0015884,GO:0007342,GO:0006954,GO:0008284,GO:0035036	cell surface|external side of plasma membrane|extracellular region|plasma membrane|folic acid binding|folic acid receptor activity|signaling receptor activity|cell adhesion|folic acid transport|fusion of sperm to egg plasma membrane involved in single fertilization|inflammatory response|positive regulation of cell population proliferation|sperm-egg recognition
GPR143-2	120.763	181.919	59.6065	0.327587	-1.61005	1.3803e-11	2.32212e-10	Down	0.829244	1.1169	0.76373	2.52929	3.62056	2.08436	100624736	GPR143	protein_coding	G-protein coupled receptor 143			GO:0016324,GO:0005737,GO:0005794,GO:0005765,GO:0042470,GO:0033162,GO:0016020,GO:0005886,GO:0035240,GO:0004930,GO:0072544,GO:0035643,GO:0072545,GO:0035584,GO:0006726,GO:0007186,GO:0032400,GO:0032438,GO:0032402,GO:0048015,GO:0050848,GO:1903056,GO:1902908,GO:0007165,GO:0007601	apical plasma membrane|cytoplasm|Golgi apparatus|lysosomal membrane|melanosome|melanosome membrane|membrane|plasma membrane|dopamine binding|G protein-coupled receptor activity|L-DOPA binding|L-DOPA receptor activity|tyrosine binding|calcium-mediated signaling using intracellular calcium source|eye pigment biosynthetic process|G protein-coupled receptor signaling pathway|melanosome localization|m…
COL5A3	139.164	81.573	196.755	2.41235	1.27044	1.64762e-11	2.74559e-10	Up	0.698788	0.751577	0.844451	0.317059	0.346065	0.283013	397531	COL5A3	protein_coding	collagen type V alpha 3 chain	ssc04974	Protein digestion and absorption	GO:0005588,GO:0062023,GO:0005788,GO:0031012,GO:0005576,GO:0005615,GO:0005518,GO:0005201,GO:0030020,GO:0008201,GO:0043394,GO:0007160,GO:0030199,GO:0030198,GO:0043588	collagen type V trimer|collagen-containing extracellular matrix|endoplasmic reticulum lumen|extracellular matrix|extracellular region|extracellular space|collagen binding|extracellular matrix structural constituent|extracellular matrix structural constituent conferring tensile strength|heparin binding|proteoglycan binding|cell-matrix adhesion|collagen fibril organization|extracellular matrix orga…
PID1	159.853	97.3867	222.319	2.28384	1.19146	1.73028e-11	2.87166e-10	Up	9.4611	8.84408	8.72401	3.30504	4.05326	4.40501	100302508	PID1	protein_coding	phosphotyrosine interaction domain containing 1			GO:0005737,GO:0071345,GO:0071398,GO:0071354,GO:0044320,GO:0071356,GO:0006112,GO:0070584,GO:2001170,GO:0046325,GO:0046627,GO:1903077,GO:0001933,GO:2001171,GO:0070346,GO:0010628,GO:2000379,GO:0045944,GO:0010635,GO:0051881,GO:2000377	cytoplasm|cellular response to cytokine stimulus|cellular response to fatty acid|cellular response to interleukin-6|cellular response to leptin stimulus|cellular response to tumor necrosis factor|energy reserve metabolic process|mitochondrion morphogenesis|negative regulation of ATP biosynthetic process|negative regulation of glucose import|negative regulation of insulin receptor signaling pathwa…
MAGI2	254.097	333.284	174.911	0.524387	-0.931295	2.75456e-11	4.4899e-10	Down	0.408436	0.362733	0.326601	0.674318	0.694658	0.709297	100515047	MAGI2	protein_coding	Membrane-associated guanylate kinase, WW and PDZ domain-containing protein 2	ssc04015,ssc04151	Rap1 signaling pathway|PI3K-Akt signaling pathway	GO:0005923,GO:0005911,GO:0005814,GO:0097546,GO:0005737,GO:0030425,GO:0005770,GO:0005634,GO:0048471,GO:0001917,GO:0001750,GO:0005886,GO:0014069,GO:0032991,GO:0036057,GO:0045202,GO:0031697,GO:0019902,GO:0030159,GO:0046332,GO:0070699,GO:1990090,GO:0072583,GO:0032926,GO:0030336,GO:0008285,GO:0051898,GO:0038180,GO:0007399,GO:0003402,GO:0072015,GO:0010976,GO:0032516,GO:0002092,GO:0043113,GO:0007165,GO:…	bicellular tight junction|cell-cell junction|centriole|ciliary base|cytoplasm|dendrite|late endosome|nucleus|perinuclear region of cytoplasm|photoreceptor inner segment|photoreceptor outer segment|plasma membrane|postsynaptic density|protein-containing complex|slit diaphragm|synapse|beta-1 adrenergic receptor binding|phosphatase binding|signaling receptor complex adaptor activity|SMAD binding|typ…
AZIN2	100.827	45.3615	156.293	3.44128	1.78295	2.94997e-11	4.79414e-10	Up	2.33145	2.83269	1.53753	0.845988	0.528619	0.555548	100144439	Azin2	protein_coding	antizyme inhibitor 2	ssc00330	Arginine and proline metabolism	GO:0030424,GO:0005801,GO:0005737,GO:0031410,GO:0005829,GO:0030425,GO:0033116,GO:1990005,GO:0005739,GO:0005634,GO:0043204,GO:0048471,GO:0005802,GO:0030133,GO:0003824,GO:0042978,GO:0042177,GO:0006591,GO:0043085,GO:1902269,GO:0033387,GO:0098629	axon|cis-Golgi network|cytoplasm|cytoplasmic vesicle|cytosol|dendrite|endoplasmic reticulum-Golgi intermediate compartment membrane|granular vesicle|mitochondrion|nucleus|perikaryon|perinuclear region of cytoplasm|trans-Golgi network|transport vesicle|catalytic activity|ornithine decarboxylase activator activity|negative regulation of protein catabolic process|ornithine metabolic process|positive…
MYL6B	304.259	219.081	389.436	1.77799	0.830246	3.11444e-11	5.04565e-10	Up	7.87428	7.53526	8.33777	4.22336	4.59472	4.45953	100520244	Myl6b	protein_coding	Myosin light chain 6B	ssc04530,ssc04814,ssc04921,ssc04270	Tight junction|Motor proteins|Oxytocin signaling pathway|Vascular smooth muscle contraction	GO:0016459,GO:0016460,GO:0016461,GO:0005509,GO:0003774,GO:0008307,GO:0006936,GO:0030049,GO:0007519	myosin complex|myosin II complex|unconventional myosin complex|calcium ion binding|cytoskeletal motor activity|structural constituent of muscle|muscle contraction|muscle filament sliding|skeletal muscle tissue development
LOC106507812	44.9708	75.5873	14.3542	0.189605	-2.39893	3.45964e-11	5.56731e-10	Down	0.191722	0.250999	0.12855	1.0168	1.10051	0.872517	106507812		non_coding
AHCYL2	667.253	809.588	524.918	0.64878	-0.624198	3.66498e-11	5.86898e-10	Down	1.78975	1.97899	2.09917	2.91206	2.8732	3.20284	100514931	AHCYL2	protein_coding	Putative adenosylhomocysteinase 3	ssc00270	Cysteine and methionine metabolism	GO:0005783,GO:0004013,GO:0006730	endoplasmic reticulum|adenosylhomocysteinase activity|one-carbon metabolic process
GPR157	792.164	963.004	621.325	0.645378	-0.631785	3.99046e-11	6.36534e-10	Down	9.61936	10.454	11.3158	15.7766	18.2735	14.3405	110261089	GPR157	protein_coding	G-protein coupled receptor 157			GO:0060170,GO:0005886,GO:0004930,GO:0007189,GO:0007166,GO:0048512,GO:0007186,GO:0051482,GO:0060019	ciliary membrane|plasma membrane|G protein-coupled receptor activity|adenylate cyclase-activating G protein-coupled receptor signaling pathway|cell surface receptor signaling pathway|circadian behavior|G protein-coupled receptor signaling pathway|positive regulation of cytosolic calcium ion concentration involved in phospholipase C-activating G protein-coupled signaling pathway|radial glial cell …
ATP1A2	496.923	383.229	610.618	1.59294	0.671693	4.48608e-11	7.13513e-10	Up	5.41685	4.712	5.09289	3.25152	3.10857	3.13254	396828	ATP1A2	protein_coding	ATPase Na+/K+ transporting subunit alpha 2	ssc04024,ssc04022,ssc04911,ssc04918,ssc04919,ssc04925,ssc04260,ssc04261,ssc04970,ssc04971,ssc04972,ssc04976,ssc04973,ssc04974,ssc04978,ssc04960,ssc04961,ssc04964	cAMP signaling pathway|cGMP-PKG signaling pathway|Insulin secretion|Thyroid hormone synthesis|Thyroid hormone signaling pathway|Aldosterone synthesis and secretion|Cardiac muscle contraction|Adrenergic signaling in cardiomyocytes|Salivary secretion|Gastric acid secretion|Pancreatic secretion|Bile secretion|Carbohydrate digestion and absorption|Protein digestion and absorption|Mineral absorption|A…	GO:0042995,GO:0005886,GO:0005890,GO:0005524,GO:0016887,GO:0019829,GO:0046872,GO:0005391,GO:0030007,GO:0006883,GO:1990573,GO:1902600,GO:0036376	cell projection|plasma membrane|sodium:potassium-exchanging ATPase complex|ATP binding|ATP hydrolysis activity|ATPase-coupled cation transmembrane transporter activity|metal ion binding|P-type sodium:potassium-exchanging transporter activity|cellular potassium ion homeostasis|cellular sodium ion homeostasis|potassium ion import across plasma membrane|proton transmembrane transport|sodium ion expo…
PDK2	647.306	511.71	782.902	1.53027	0.613783	4.92879e-11	7.81654e-10	Up	5.97529	5.4373	6.09333	3.69089	3.63075	4.04374	100516037	PDK2	protein_coding	[Pyruvate dehydrogenase (acetyl-transferring)] kinase isozyme 2, mitochondrial	ssc05415	Diabetic cardiomyopathy	GO:0005829,GO:0005759,GO:0005967,GO:0005739,GO:0005654,GO:0005524,GO:0042803,GO:0004672,GO:0004740,GO:0031670,GO:0034614,GO:0042593,GO:0006006,GO:0008286,GO:0072332,GO:0006468,GO:0010510,GO:0050848,GO:0010565,GO:0006111,GO:0010906,GO:0006885	cytosol|mitochondrial matrix|mitochondrial pyruvate dehydrogenase complex|mitochondrion|nucleoplasm|ATP binding|protein homodimerization activity|protein kinase activity|pyruvate dehydrogenase (acetyl-transferring) kinase activity|cellular response to nutrient|cellular response to reactive oxygen species|glucose homeostasis|glucose metabolic process|insulin receptor signaling pathway|intrinsic ap…
TGM1	65.7136	28.9021	102.525	3.5496	1.82766	6.72633e-11	1.05753e-09	Up	0.922831	0.84571	0.978883	0.2602	0.214439	0.293984	100156489	TGM1	protein_coding	Protein-glutamine gamma-glutamyltransferase K			GO:0016020,GO:0046872,GO:0003810,GO:0031424,GO:0018149,GO:0045787,GO:0010838	membrane|metal ion binding|protein-glutamine gamma-glutamyltransferase activity|keratinization|peptide cross-linking|positive regulation of cell cycle|positive regulation of keratinocyte proliferation
SPC24	269.691	347.413	191.97	0.552379	-0.85627	7.34543e-11	1.14826e-09	Down	6.71721	6.08312	6.30549	11.6924	11.2819	11.3809	110259343	SPC24	protein_coding	Kinetochore protein Spc24			GO:0031262,GO:0005634,GO:0007049,GO:0051301	Ndc80 complex|nucleus|cell cycle|cell division
SLC46A3	249.008	167.577	330.439	1.97264	0.980127	8.30297e-11	1.29133e-09	Up	0.923898	0.909818	0.805322	0.387651	0.415318	0.525578	100154155	SLC46A3	protein_coding	solute carrier family 46 member 3			GO:0005765,GO:0016020,GO:0022857,GO:0055085,GO:0034486	lysosomal membrane|membrane|transmembrane transporter activity|transmembrane transport|vacuolar transmembrane transport
GRIA1	166.701	232.72	100.683	0.432367	-1.20967	9.23008e-11	1.42658e-09	Down	0.520431	0.343739	0.506137	1.15894	1.03047	0.95954	100623647	GRIA1	protein_coding	Glutamate receptor 1	ssc04024,ssc04080,ssc04724,ssc04728,ssc04720,ssc04730,ssc04723,ssc04713,ssc05014,ssc05016,ssc05017,ssc05022,ssc05031,ssc05033	cAMP signaling pathway|Neuroactive ligand-receptor interaction|Glutamatergic synapse|Dopaminergic synapse|Long-term potentiation|Long-term depression|Retrograde endocannabinoid signaling|Circadian entrainment|Amyotrophic lateral sclerosis|Huntington disease|Spinocerebellar ataxia|Pathways of neurodegeneration - multiple diseases|Amphetamine addiction|Nicotine addiction	GO:0032281,GO:0044308,GO:0009986,GO:0030425,GO:0043197,GO:0032591,GO:0031901,GO:0030666,GO:0005789,GO:0033116,GO:0012507,GO:0060076,GO:0098978,GO:0044309,GO:0043025,GO:0099544,GO:0005886,GO:0014069,GO:0098839,GO:0098793,GO:0055037,GO:0055038,GO:0097060,GO:0030672,GO:0004971,GO:0001540,GO:0008066,GO:0015276,GO:0099507,GO:0099583,GO:0030165,GO:0038023,GO:1904315,GO:0071242,GO:0007268,GO:0007616,GO:…	AMPA glutamate receptor complex|axonal spine|cell surface|dendrite|dendritic spine|dendritic spine membrane|early endosome membrane|endocytic vesicle membrane|endoplasmic reticulum membrane|endoplasmic reticulum-Golgi intermediate compartment membrane|ER to Golgi transport vesicle membrane|excitatory synapse|glutamatergic synapse|neuron spine|neuronal cell body|perisynaptic space|plasma membrane|…
PSMB10	525.032	638.335	411.729	0.64533	-0.631892	1.02069e-10	1.57163e-09	Down	10.0393	10.827	11.3189	15.8356	17.0169	16.7328	733626	PSMB10	protein_coding	proteasome subunit beta 10	ssc03050	Proteasome	GO:0005737,GO:0005634,GO:0005839,GO:0019774,GO:1990111,GO:0004175,GO:0004298,GO:0010498	cytoplasm|nucleus|proteasome core complex|proteasome core complex, beta-subunit complex|spermatoproteasome complex|endopeptidase activity|threonine-type endopeptidase activity|proteasomal protein catabolic process
TBXA2R	525.632	400.911	650.353	1.6224	0.698128	1.08896e-10	1.67204e-09	Up	6.06974	5.32295	6.5729	3.81805	3.40817	3.77466	110259364	TBXA2R	protein_coding	Thromboxane A2 receptor	ssc04020,ssc04080,ssc04611	Calcium signaling pathway|Neuroactive ligand-receptor interaction|Platelet activation	GO:0016607,GO:0005886,GO:0004961,GO:0007189,GO:0006954,GO:0090051,GO:0045777,GO:0007204,GO:0045987,GO:0045907,GO:0032496,GO:0019932,GO:0006939	nuclear speck|plasma membrane|thromboxane A2 receptor activity|adenylate cyclase-activating G protein-coupled receptor signaling pathway|inflammatory response|negative regulation of cell migration involved in sprouting angiogenesis|positive regulation of blood pressure|positive regulation of cytosolic calcium ion concentration|positive regulation of smooth muscle contraction|positive regulation o…
FAM174B	351.036	259.585	442.486	1.7044	0.769268	1.08858e-10	1.67204e-09	Up	3.64343	3.97462	3.94368	2.40971	2.29948	2.03216	102162743	FAM174B	protein_coding	Membrane protein FAM174B			GO:0005794,GO:0005886,GO:0007030	Golgi apparatus|plasma membrane|Golgi organization
CFH	310.122	214.502	405.742	1.89292	0.920616	1.32889e-10	2.02906e-09	Up	1.48558	1.69434	1.51416	0.651328	0.852215	0.961198	397525	CFH	protein_coding	complement factor H	ssc04610,ssc05150	Complement and coagulation cascades|Staphylococcus aureus infection	GO:0005615,GO:0001851,GO:0006956,GO:0006957	extracellular space|complement component C3b binding|complement activation|complement activation, alternative pathway
FRMPD3	307.797	223.808	391.785	1.75149	0.808586	1.34565e-10	2.05083e-09	Up	1.22391	1.28289	1.38316	0.694038	0.741454	0.772268	100620237	FRMPD3	protein_coding	FERM and PDZ domain-containing protein 3			GO:0005856,GO:0005886,GO:0030667,GO:0070821	cytoskeleton|plasma membrane|secretory granule membrane|tertiary granule membrane
SLC6A17	629.704	764.776	494.632	0.647187	-0.627745	1.49474e-10	2.26963e-09	Down	1.7423	1.92534	2.20755	2.99828	3.11248	2.91772	100156430	SLC6A17	protein_coding	Sodium-dependent neutral amino acid transporter SLC6A17			GO:0042995,GO:0098982,GO:0098978,GO:0016020,GO:0005886,GO:0098794,GO:0008021,GO:0030672,GO:0015293,GO:0032328,GO:0007420,GO:0015816,GO:0015820,GO:0006836,GO:0015804,GO:0015824,GO:0030163,GO:0035725,GO:0150104	cell projection|GABA-ergic synapse|glutamatergic synapse|membrane|plasma membrane|postsynapse|synaptic vesicle|synaptic vesicle membrane|symporter activity|alanine transport|brain development|glycine transport|leucine transport|neurotransmitter transport|neutral amino acid transport|proline transport|protein catabolic process|sodium ion transmembrane transport|transport across blood-brain barrier
SLC38A11	183.034	246.687	119.38	0.483726	-1.04774	1.54093e-10	2.33446e-09	Down	1.47692	1.16872	1.3539	2.61353	2.7594	2.84036	100737086	SLC38A11	protein_coding	Putative sodium-coupled neutral amino acid transporter 11			GO:0016020,GO:0015179,GO:0003333,GO:0006814	membrane|L-amino acid transmembrane transporter activity|amino acid transmembrane transport|sodium ion transport
RFTN1	371.244	469.374	273.113	0.58223	-0.780339	1.89879e-10	2.84628e-09	Down	2.1669	2.17635	2.72885	4.07318	4.19604	3.8135	100155924	RFTN1	protein_coding	Raftlin			GO:0005737,GO:0005769,GO:0005768,GO:0070062,GO:0045121,GO:0005886,GO:0032991,GO:0003725,GO:0050853,GO:0033227,GO:0001765,GO:0040010,GO:0032740,GO:1903044,GO:0032596,GO:0043330,GO:0002457,GO:0050852,GO:0034138	cytoplasm|early endosome|endosome|extracellular exosome|membrane raft|plasma membrane|protein-containing complex|double-stranded RNA binding|B cell receptor signaling pathway|dsRNA transport|membrane raft assembly|positive regulation of growth rate|positive regulation of interleukin-17 production|protein localization to membrane raft|protein transport into membrane raft|response to exogenous dsRN…
CTNNBIP1	542.229	659.743	424.714	0.643706	-0.635526	1.9118e-10	2.86316e-09	Down	3.23576	3.67271	3.02232	4.99297	5.28386	5.05069	100627651	CTNNBIP1	protein_coding	Beta-catenin-interacting protein 1	ssc04310	Wnt signaling pathway	GO:0030877,GO:1990711,GO:0005829,GO:0005634,GO:0070016,GO:0008013,GO:0009952,GO:0001658,GO:0090090,GO:0043392,GO:0043433,GO:0072201,GO:0032091,GO:0031333,GO:0048662,GO:0060633,GO:0030178,GO:0045657,GO:0045669,GO:0002528,GO:0016055	beta-catenin destruction complex|beta-catenin-ICAT complex|cytosol|nucleus|armadillo repeat domain binding|beta-catenin binding|anterior/posterior pattern specification|branching involved in ureteric bud morphogenesis|negative regulation of canonical Wnt signaling pathway|negative regulation of DNA binding|negative regulation of DNA-binding transcription factor activity|negative regulation of mes…
TMEM163	92.6181	145.154	40.0819	0.275052	-1.86222	2.22669e-10	3.3166e-09	Down	0.188817	0.0672533	0.0818047	0.374035	0.405005	0.43746	100512373	TMEM163	protein_coding	Transmembrane protein 163			GO:0031901,GO:0016020,GO:0030672,GO:0008270	early endosome membrane|membrane|synaptic vesicle membrane|zinc ion binding
SH2D6	355.679	451.202	260.156	0.576914	-0.793571	2.45496e-10	3.64667e-09	Down	4.06644	4.4855	4.41313	6.43433	7.82452	8.083	100520186	Sh2d6	protein_coding	SH2 domain-containing protein 6			GO:0005737,GO:0035556,GO:0007169	cytoplasm|intracellular signal transduction|transmembrane receptor protein tyrosine kinase signaling pathway
CABP7	418.082	537.688	298.475	0.555427	-0.848332	2.49014e-10	3.69558e-09	Down	2.62343	2.17176	3.26604	4.363	5.01703	5.0561	100738645	CABP7	protein_coding	Calcium-binding protein 7			GO:0048471,GO:0005886,GO:0032588,GO:0005509	perinuclear region of cytoplasm|plasma membrane|trans-Golgi network membrane|calcium ion binding
SLC6A15	465.05	572.261	357.838	0.624972	-0.678135	2.5491e-10	3.77967e-09	Down	2.74581	2.72861	2.34448	4.05839	4.46487	3.90703	100628231	SLC6A15	protein_coding	Sodium-dependent neutral amino acid transporter B(0)AT2			GO:0016020,GO:0005886,GO:0015657,GO:0005295,GO:0005298,GO:0015820,GO:0006836,GO:0015804,GO:0015824,GO:0035725	membrane|plasma membrane|branched-chain amino acid:sodium symporter activity|neutral L-amino acid:sodium symporter activity|proline:sodium symporter activity|leucine transport|neurotransmitter transport|neutral amino acid transport|proline transport|sodium ion transmembrane transport
MCF2L2	327.556	414.415	240.698	0.58124	-0.782794	2.57792e-10	3.81551e-09	Down	0.635365	0.722775	0.737088	1.14924	1.1665	1.26721	100624866	MCF2L2	protein_coding	Probable guanine nucleotide exchange factor MCF2L2			GO:0005737,GO:0005085,GO:1902531	cytoplasm|guanyl-nucleotide exchange factor activity|regulation of intracellular signal transduction
LMCD1	288.704	208.717	368.691	1.76596	0.820453	2.58398e-10	3.81759e-09	Up	5.93659	5.27588	5.47034	2.98749	3.39442	3.00836	494020	LMCD1	protein_coding	LIM and cysteine rich domains 1			GO:0005737,GO:0005634,GO:0003714,GO:0008270,GO:0070886,GO:0010611	cytoplasm|nucleus|transcription corepressor activity|zinc ion binding|positive regulation of calcineurin-NFAT signaling cascade|regulation of cardiac muscle hypertrophy
OPRD1	299.071	402.61	195.531	0.485536	-1.04235	2.64659e-10	3.90658e-09	Down	0.975708	1.40637	0.841354	2.48985	2.18598	1.91667	397216	OPRD1	protein_coding	Delta-type opioid receptor	ssc04071,ssc04022,ssc04080	Sphingolipid signaling pathway|cGMP-PKG signaling pathway|Neuroactive ligand-receptor interaction	GO:0043679,GO:0032590,GO:0045121,GO:0043005,GO:0098992,GO:0005886,GO:0098839,GO:0042734,GO:0097444,GO:0030672,GO:0038046,GO:0004985,GO:0004930,GO:0042923,GO:0042277,GO:0033612,GO:0007193,GO:0008344,GO:0071363,GO:0071456,GO:0097237,GO:0042755,GO:0038003,GO:0007186,GO:0007187,GO:0006955,GO:0010629,GO:0031333,GO:0007218,GO:0007200,GO:0032793,GO:0033138,GO:0051924,GO:0051881,GO:0051930	axon terminus|dendrite membrane|membrane raft|neuron projection|neuronal dense core vesicle|plasma membrane|postsynaptic density membrane|presynaptic membrane|spine apparatus|synaptic vesicle membrane|G protein-coupled enkephalin receptor activity|G protein-coupled opioid receptor activity|G protein-coupled receptor activity|neuropeptide binding|peptide binding|receptor serine/threonine kinase bi…
STC1	71.4104	110.007	32.8134	0.299028	-1.74165	2.71656e-10	4.00625e-09	Down	0.775427	0.957473	1.22287	3.00264	3.06318	3.77275	100125345	STC1	protein_coding	stanniocalcin 1			GO:0005737,GO:0005615,GO:0005634,GO:0005179,GO:0042802,GO:0006874,GO:0035988,GO:0001886,GO:0003421,GO:0051926,GO:0010596,GO:1903403,GO:0090280,GO:0044070,GO:0086004	cytoplasm|extracellular space|nucleus|hormone activity|identical protein binding|cellular calcium ion homeostasis|chondrocyte proliferation|endothelial cell morphogenesis|growth plate cartilage axis specification|negative regulation of calcium ion transport|negative regulation of endothelial cell migration|negative regulation of renal phosphate excretion|positive regulation of calcium ion import|…
AMHR2	182.274	245.204	119.344	0.487019	-1.03795	2.82006e-10	4.15516e-09	Down	1.01902	0.965142	1.22614	2.25505	2.12575	2.17313	100154297	AMHR2	protein_coding	anti-Mullerian hormone receptor type 2	ssc04350,ssc04060	TGF-beta signaling pathway|Cytokine-cytokine receptor interaction	GO:0048179,GO:0005886,GO:0043235,GO:0048185,GO:0017002,GO:1990272,GO:0005524,GO:0042562,GO:0046872,GO:0042803,GO:0004674,GO:0005026,GO:0032924,GO:1990262,GO:0071363,GO:0008585,GO:0008584,GO:0001880,GO:0060389,GO:0006468,GO:0007548,GO:0007179	activin receptor complex|plasma membrane|receptor complex|activin binding|activin receptor activity|anti-Mullerian hormone receptor activity|ATP binding|hormone binding|metal ion binding|protein homodimerization activity|protein serine/threonine kinase activity|transforming growth factor beta receptor activity, type II|activin receptor signaling pathway|anti-Mullerian hormone signaling pathway|ce…
LOC110261043	940.596	748.026	1133.17	1.51548	0.59977	2.86132e-10	4.21217e-09	Up	10.2935	9.95887	12.8237	7.01968	7.11463	7.55942	110261043	Iglon5	protein_coding	IgLON family member 5			GO:0005576	extracellular region
CCDC96	39.2774	66.5794	11.9754	0.179909	-2.47466	2.93883e-10	4.3224e-09	Down	0.108655	0.0786118	0.127494	0.714848	0.517241	0.506973	100622449	CCDC96	protein_coding	Coiled-coil domain-containing protein 96			GO:0005930,GO:0036064,GO:0060271	axoneme|ciliary basal body|cilium assembly
SEMA6B	569.691	692.537	446.844	0.645116	-0.632371	3.09354e-10	4.5418e-09	Down	2.544	2.68507	2.53978	4.43884	3.84828	3.67512	110259360	SEMA6B	protein_coding	Semaphorin-6B	ssc04360	Axon guidance	GO:0005615,GO:0005886,GO:0045499,GO:0030215,GO:0007411,GO:0007417,GO:0021766,GO:0050919,GO:0048843,GO:0001755,GO:0030335,GO:0071526	extracellular space|plasma membrane|chemorepellent activity|semaphorin receptor binding|axon guidance|central nervous system development|hippocampus development|negative chemotaxis|negative regulation of axon extension involved in axon guidance|neural crest cell migration|positive regulation of cell migration|semaphorin-plexin signaling pathway
RNF125	461.738	359.291	564.185	1.57032	0.651054	3.27098e-10	4.79803e-09	Up	1.93178	2.14144	1.9798	1.25669	1.36255	1.21233	100517591	RNF125	protein_coding	E3 ubiquitin-protein ligase RNF125	ssc04622	RIG-I-like receptor signaling pathway	GO:0000139,GO:0043231,GO:0034098,GO:0046872,GO:0016740,GO:0002250,GO:0039536,GO:0032480,GO:0000209,GO:0006511	Golgi membrane|intracellular membrane-bounded organelle|VCP-NPL4-UFD1 AAA ATPase complex|metal ion binding|transferase activity|adaptive immune response|negative regulation of RIG-I signaling pathway|negative regulation of type I interferon production|protein polyubiquitination|ubiquitin-dependent protein catabolic process
RASGRP3	382.048	476.443	287.654	0.603677	-0.728152	3.65144e-10	5.33228e-09	Down	0.999525	1.12251	0.994277	1.81574	1.75857	1.55536	100511446	RASGRP3	protein_coding	Ras guanyl-releasing protein 3	ssc04010,ssc04014,ssc04015,ssc04662,ssc05200	MAPK signaling pathway|Ras signaling pathway|Rap1 signaling pathway|B cell receptor signaling pathway|Pathways in cancer	GO:0032045,GO:0048471,GO:0005886,GO:0005509,GO:0019992,GO:0005096,GO:0005085,GO:0019900,GO:0031267,GO:0000165,GO:0043547,GO:0007265,GO:0007264	guanyl-nucleotide exchange factor complex|perinuclear region of cytoplasm|plasma membrane|calcium ion binding|diacylglycerol binding|GTPase activator activity|guanyl-nucleotide exchange factor activity|kinase binding|small GTPase binding|MAPK cascade|positive regulation of GTPase activity|Ras protein signal transduction|small GTPase mediated signal transduction
MCRIP2	377.038	472.688	281.388	0.595327	-0.748245	3.97413e-10	5.7778e-09	Down	5.75165	4.75021	5.98638	8.89579	9.30091	9.3319	100525039	MCRIP2	protein_coding	MAPK regulated corepressor interacting protein 2			GO:0005737,GO:0010494,GO:0005634	cytoplasm|cytoplasmic stress granule|nucleus
GNAO1	80.0099	120.334	39.6859	0.329498	-1.60166	4.06325e-10	5.90214e-09	Down	0.0855729	0.0581595	0.0803279	0.230313	0.250441	0.195256	100516976	gna0	protein_coding	Guanine nucleotide-binding protein G(o) subunit alpha	ssc04015,ssc04915,ssc04921,ssc04926,ssc04916,ssc04724,ssc04727,ssc04725,ssc04728,ssc04726,ssc04730,ssc04723,ssc04713,ssc05170,ssc05163,ssc05145,ssc05142,ssc05032,ssc05034	Rap1 signaling pathway|Estrogen signaling pathway|Oxytocin signaling pathway|Relaxin signaling pathway|Melanogenesis|Glutamatergic synapse|GABAergic synapse|Cholinergic synapse|Dopaminergic synapse|Serotonergic synapse|Long-term depression|Retrograde endocannabinoid signaling|Circadian entrainment|Human immunodeficiency virus 1 infection|Human cytomegalovirus infection|Toxoplasmosis|Chagas diseas…	GO:0110165,GO:0031683,GO:0005525,GO:0003924,GO:0046872,GO:0007188	cellular anatomical entity|G-protein beta/gamma-subunit complex binding|GTP binding|GTPase activity|metal ion binding|adenylate cyclase-modulating G protein-coupled receptor signaling pathway
MUC12	30.1085	6.685	53.532	8.04743	3.00853	4.23315e-10	6.13806e-09	Up	0.56911	0.665808	0.647893	0.0341416	0.070343	0.128581	100286744	MUC12	protein_coding	Mucin-12			GO:0005796,GO:0005886,GO:0001558	Golgi lumen|plasma membrane|regulation of cell growth
HOOK2	411.216	504.927	317.506	0.62877	-0.669395	4.39384e-10	6.35423e-09	Down	2.20656	2.19659	2.09778	3.35926	3.37186	3.53885	100522981	HOOK2	protein_coding	Protein Hook homolog 2			GO:0005813,GO:0005737,GO:0005829,GO:0070695,GO:0043231,GO:0005874,GO:0005802,GO:0051959,GO:0042802,GO:0008017,GO:0031122,GO:0030705,GO:0045022,GO:0006897,GO:0007032,GO:0008333,GO:0007040,GO:1905719,GO:0015031	centrosome|cytoplasm|cytosol|FHF complex|intracellular membrane-bounded organelle|microtubule|trans-Golgi network|dynein light intermediate chain binding|identical protein binding|microtubule binding|cytoplasmic microtubule organization|cytoskeleton-dependent intracellular transport|early endosome to late endosome transport|endocytosis|endosome organization|endosome to lysosome transport|lysosome…
PRELP	53.0127	84.3626	21.6627	0.256718	-1.96175	4.50566e-10	6.5102e-09	Down	0.156393	0.118069	0.15319	0.485699	0.592519	0.577642	100511032	PRELP	protein_coding	Prolargin			GO:0062023,GO:0070062,GO:0031012,GO:0005576,GO:0005615,GO:1903561,GO:0005796,GO:0043202,GO:0005201,GO:0030021,GO:0008201,GO:0090398,GO:0001501	collagen-containing extracellular matrix|extracellular exosome|extracellular matrix|extracellular region|extracellular space|extracellular vesicle|Golgi lumen|lysosomal lumen|extracellular matrix structural constituent|extracellular matrix structural constituent conferring compression resistance|heparin binding|cellular senescence|skeletal system development
PECAM1	499.054	605.635	392.472	0.64811	-0.625688	5.60683e-10	8.0166e-09	Down	2.8635	2.60406	3.03099	4.27524	4.46196	4.29762	396941	PECAM1	protein_coding	platelet and endothelial cell adhesion molecule 1	ssc04514,ssc04670,ssc05144,ssc05418	Cell adhesion molecules|Leukocyte transendothelial migration|Malaria|Fluid shear stress and atherosclerosis	GO:0070161,GO:0045121,GO:0005886,GO:0004888,GO:0007166,GO:0098742	anchoring junction|membrane raft|plasma membrane|transmembrane signaling receptor activity|cell surface receptor signaling pathway|cell-cell adhesion via plasma-membrane adhesion molecules
NTN1	88.0172	45.567	130.467	2.86638	1.51923	6.35436e-10	9.06173e-09	Up	0.310145	0.280339	0.334691	0.0986948	0.0874851	0.134376	733599	NTN1	protein_coding	netrin-1	ssc04360	Axon guidance	GO:0005604,GO:0005737,GO:0005576,GO:0005125,GO:0009887,GO:0006915,GO:0019724,GO:0042100,GO:0032488,GO:0061643,GO:0016358,GO:0008045,GO:0045773,GO:2000147,GO:0007265,GO:0006930,GO:0002456,GO:0009888	basement membrane|cytoplasm|extracellular region|cytokine activity|animal organ morphogenesis|apoptotic process|B cell mediated immunity|B cell proliferation|Cdc42 protein signal transduction|chemorepulsion of axon|dendrite development|motor neuron axon guidance|positive regulation of axon extension|positive regulation of cell motility|Ras protein signal transduction|substrate-dependent cell migr…
BDKRB1	215.044	144.895	285.193	1.96849	0.977088	6.62234e-10	9.41118e-09	Up	6.42077	6.53129	7.73924	3.96831	3.14462	3.32828	100127469	BDKRB1	protein_coding	bradykinin receptor B2	ssc04020,ssc04080,ssc04810,ssc04610,ssc04750,ssc05200	Calcium signaling pathway|Neuroactive ligand-receptor interaction|Regulation of actin cytoskeleton|Complement and coagulation cascades|Inflammatory mediator regulation of TRP channels|Pathways in cancer	GO:0005886,GO:0004947,GO:0004930,GO:0019371,GO:0007186,GO:0006954,GO:0009612,GO:0060085	plasma membrane|bradykinin receptor activity|G protein-coupled receptor activity|cyclooxygenase pathway|G protein-coupled receptor signaling pathway|inflammatory response|response to mechanical stimulus|smooth muscle relaxation of the bladder outlet
C14H10orf10	394.568	277.573	511.564	1.84437	0.883128	6.6332e-10	9.41845e-09	Up	9.13629	8.43107	11.8691	4.6939	5.00818	6.16044	100621791	DEPP1	protein_coding	Protein DEPP1			GO:0005737,GO:0043231,GO:0005739,GO:0005777,GO:0006914,GO:0010506	cytoplasm|intracellular membrane-bounded organelle|mitochondrion|peroxisome|autophagy|regulation of autophagy
LOC100512793	408.203	314.73	501.676	1.59384	0.672507	7.21059e-10	1.0203e-08	Up	2.93717	2.77782	2.67605	1.71045	1.70071	1.818	100512793	Cyp46a1	protein_coding	Cholesterol 24-hydroxylase	ssc00120	Primary bile acid biosynthesis	GO:0030425,GO:0005789,GO:0098794,GO:0098793,GO:0033781,GO:0020037,GO:0005506,GO:0008395,GO:0062184,GO:0006707,GO:0042448,GO:1903044,GO:1900271,GO:0006805	dendrite|endoplasmic reticulum membrane|postsynapse|presynapse|cholesterol 24-hydroxylase activity|heme binding|iron ion binding|steroid hydroxylase activity|testosterone 16-beta-hydroxylase activity|cholesterol catabolic process|progesterone metabolic process|protein localization to membrane raft|regulation of long-term synaptic potentiation|xenobiotic metabolic process
CA5B	569.655	699.556	439.754	0.628074	-0.670993	8.90163e-10	1.2531e-08	Down	3.64351	3.09044	2.62879	4.87821	5.02536	4.8973	100156418	CA5B	protein_coding	Carbonic anhydrase 5B, mitochondrial	ssc00910	Nitrogen metabolism	GO:0005737,GO:0005759,GO:0005739,GO:0004089,GO:0016836,GO:0008270,GO:0006730,GO:0009617	cytoplasm|mitochondrial matrix|mitochondrion|carbonate dehydratase activity|hydro-lyase activity|zinc ion binding|one-carbon metabolic process|response to bacterium
INPP4B	416.791	523.799	309.783	0.591118	-0.758481	9.14762e-10	1.28662e-08	Down	0.504556	0.497146	0.386726	0.74685	0.733524	0.850521	100511393	INPP4B	protein_coding	Inositol polyphosphate 4-phosphatase type II	ssc00562,ssc04070	Inositol phosphate metabolism|Phosphatidylinositol signaling system	GO:0005737,GO:0005829,GO:0017161,GO:0052828,GO:0016316,GO:0046855,GO:0043647,GO:0006661,GO:0046856,GO:0007165	cytoplasm|cytosol|inositol-1,3,4-trisphosphate 4-phosphatase activity|inositol-3,4-bisphosphate 4-phosphatase activity|phosphatidylinositol-3,4-bisphosphate 4-phosphatase activity|inositol phosphate dephosphorylation|inositol phosphate metabolic process|phosphatidylinositol biosynthetic process|phosphatidylinositol dephosphorylation|signal transduction
LOC100625134	155.359	98.9513	211.766	2.14069	1.09807	1.05011e-09	1.46944e-08	Up	1.0622	1.00487	1.08862	0.516042	0.407401	0.539946	100625134	ATP8A2	protein_coding	Phospholipid-transporting ATPase IB			GO:0010008,GO:0000139,GO:0097381,GO:0005886,GO:0005524,GO:0016887,GO:0000287,GO:0090555,GO:0140346,GO:0090556,GO:0140331	endosome membrane|Golgi membrane|photoreceptor disc membrane|plasma membrane|ATP binding|ATP hydrolysis activity|magnesium ion binding|phosphatidylethanolamine flippase activity|phosphatidylserine flippase activity|phosphatidylserine floppase activity|aminophospholipid translocation
TMOD1	122.101	71.4215	172.78	2.41833	1.27401	1.12984e-09	1.57697e-08	Up	0.704356	0.556547	0.514992	0.232863	0.22618	0.269931	100316850	TMOD1	protein_coding	Tropomodulin-1			GO:0005884,GO:0008180,GO:0030863,GO:0005856,GO:0016020,GO:0030016,GO:0030017,GO:0005865,GO:0003779,GO:0005523,GO:0007015,GO:0008344,GO:0070307,GO:0006936,GO:0030239,GO:0051694	actin filament|COP9 signalosome|cortical cytoskeleton|cytoskeleton|membrane|myofibril|sarcomere|striated muscle thin filament|actin binding|tropomyosin binding|actin filament organization|adult locomotory behavior|lens fiber cell development|muscle contraction|myofibril assembly|pointed-end actin filament capping
FOXO6	222.181	290.63	153.732	0.529082	-0.918436	1.2051e-09	1.67669e-08	Down	1.19171	1.38944	1.24743	2.60268	2.16653	2.41671	110261252	Foxo6	protein_coding	Forkhead box protein O6	ssc04068	FoxO signaling pathway	GO:0005737,GO:0005654,GO:0005634,GO:0000981,GO:0000978,GO:0007613,GO:0060999,GO:0006357	cytoplasm|nucleoplasm|nucleus|DNA-binding transcription factor activity, RNA polymerase II-specific|RNA polymerase II cis-regulatory region sequence-specific DNA binding|memory|positive regulation of dendritic spine development|regulation of transcription by RNA polymerase II
CAMK2A	373.439	467.943	278.934	0.596486	-0.745439	1.22866e-09	1.70475e-08	Down	0.900821	0.948617	1.05785	1.42008	1.7548	1.6734	100626014	ARSI	protein_coding	Arylsulfatase I	ssc04012,ssc04310,ssc04066,ssc04020,ssc04024,ssc04114,ssc04217,ssc04911,ssc04922,ssc04912,ssc04921,ssc04916,ssc04925,ssc04261,ssc04971,ssc04725,ssc04728,ssc04720,ssc04722,ssc04740,ssc04750,ssc04360,ssc04713,ssc05200,ssc05205,ssc05214,ssc05152,ssc05012,ssc05022,ssc05031,ssc05417,ssc05415,ssc04934	ErbB signaling pathway|Wnt signaling pathway|HIF-1 signaling pathway|Calcium signaling pathway|cAMP signaling pathway|Oocyte meiosis|Necroptosis|Insulin secretion|Glucagon signaling pathway|GnRH signaling pathway|Oxytocin signaling pathway|Melanogenesis|Aldosterone synthesis and secretion|Adrenergic signaling in cardiomyocytes|Gastric acid secretion|Cholinergic synapse|Dopaminergic synapse|Long-t…	GO:0005783,GO:0005576,GO:0046872,GO:0008484	endoplasmic reticulum|extracellular region|metal ion binding|sulfuric ester hydrolase activity
TRIM9	77.7778	117.553	38.0024	0.323172	-1.62963	1.2964e-09	1.79571e-08	Down	0.210796	0.192919	0.192802	0.472438	0.774515	0.589607	100153738	Trim9	protein_coding	E3 ubiquitin-protein ligase TRIM9			GO:0005737,GO:0005856,GO:0030425,GO:0099523,GO:0008021,GO:0019904,GO:0042803,GO:0000149,GO:0061630,GO:0008270,GO:0045955,GO:0035544,GO:0043161,GO:0016079	cytoplasm|cytoskeleton|dendrite|presynaptic cytosol|synaptic vesicle|protein domain specific binding|protein homodimerization activity|SNARE binding|ubiquitin protein ligase activity|zinc ion binding|negative regulation of calcium ion-dependent exocytosis|negative regulation of SNARE complex assembly|proteasome-mediated ubiquitin-dependent protein catabolic process|synaptic vesicle exocytosis
ALKAL1	127.905	75.1088	180.701	2.40662	1.26701	1.52529e-09	2.09859e-08	Up	3.45561	2.56423	3.27708	1.01598	1.44125	1.38568	110260296	ALKAL1	protein_coding	ALK and LTK ligand 1			GO:0005615,GO:0005886,GO:0005125,GO:0030298,GO:0030971,GO:0070374,GO:0070378,GO:0010976	extracellular space|plasma membrane|cytokine activity|receptor signaling protein tyrosine kinase activator activity|receptor tyrosine kinase binding|positive regulation of ERK1 and ERK2 cascade|positive regulation of ERK5 cascade|positive regulation of neuron projection development
STAC2	375.24	462.438	288.042	0.623199	-0.682236	1.57434e-09	2.16063e-08	Down	1.55668	1.70304	1.73	2.58419	2.63904	2.73489	100514486	Stac2	protein_coding	SH3 and cysteine-rich domain-containing protein 2			GO:0005829,GO:0031234,GO:0042383,GO:0046872,GO:1903078,GO:1901387,GO:0003009	cytosol|extrinsic component of cytoplasmic side of plasma membrane|sarcolemma|metal ion binding|positive regulation of protein localization to plasma membrane|positive regulation of voltage-gated calcium channel activity|skeletal muscle contraction
NEK10	45.9736	74.2979	17.6494	0.237524	-2.07386	1.5861e-09	2.17496e-08	Down	0.0596999	0.0609779	0.0593372	0.29045	0.207408	0.254257	100622627	NEK10	protein_coding	Serine/threonine-protein kinase Nek10			GO:0005576,GO:1902911,GO:0005524,GO:0046872,GO:0004672,GO:0106310,GO:0004674,GO:0120197,GO:0043406,GO:0031954,GO:0006468,GO:1902749,GO:0070372	extracellular region|protein kinase complex|ATP binding|metal ion binding|protein kinase activity|protein serine kinase activity|protein serine/threonine kinase activity|mucociliary clearance|positive regulation of MAP kinase activity|positive regulation of protein autophosphorylation|protein phosphorylation|regulation of cell cycle G2/M phase transition|regulation of ERK1 and ERK2 cascade
CELF4	54.3297	85.308	23.3514	0.273508	-1.87034	1.90409e-09	2.59582e-08	Down	0.141583	0.166271	0.109791	0.532275	0.447009	0.534827	100521138	CELF4	protein_coding	CUGBP Elav-like family member 4			GO:0005737,GO:0005654,GO:0005634,GO:0098794,GO:1990904,GO:0042835,GO:0003729,GO:0000900,GO:0036002,GO:0003723,GO:0000380,GO:0009792,GO:0060079,GO:0007281,GO:0001701,GO:0006376,GO:0090394,GO:0048025,GO:0048026,GO:0000381,GO:1902866	cytoplasm|nucleoplasm|nucleus|postsynapse|ribonucleoprotein complex|BRE binding|mRNA binding|mRNA regulatory element binding translation repressor activity|pre-mRNA binding|RNA binding|alternative mRNA splicing, via spliceosome|embryo development ending in birth or egg hatching|excitatory postsynaptic potential|germ cell development|in utero embryonic development|mRNA splice site selection|negati…
CTXN1	126.617	74.8537	178.38	2.38653	1.25491	2.04287e-09	2.7781e-08	Up	2.40523	2.74765	3.04507	0.907211	1.11843	1.39009	100520948	CTXN1	protein_coding	Cortexin-1			GO:0016020	membrane
NALCN	237.032	164.881	309.184	1.8757	0.907426	2.09452e-09	2.84438e-08	Up	0.908344	0.997327	1.06041	0.589842	0.444532	0.53569	100739447	NALCN	protein_coding	Sodium leak channel NALCN			GO:0005886,GO:0005261,GO:0022840,GO:0005272,GO:0005244,GO:0005248,GO:0070588,GO:0034220,GO:0032224,GO:0032230,GO:0071805,GO:0034765,GO:0060075,GO:0035725	plasma membrane|cation channel activity|leak channel activity|sodium channel activity|voltage-gated ion channel activity|voltage-gated sodium channel activity|calcium ion transmembrane transport|ion transmembrane transport|positive regulation of synaptic transmission, cholinergic|positive regulation of synaptic transmission, GABAergic|potassium ion transmembrane transport|regulation of ion transm…
MAL	89.6576	131.218	48.0973	0.367043	-1.44598	2.16519e-09	2.92988e-08	Down	0.623303	0.759508	0.908443	2.29703	2.14398	1.77346	100521617	MAL	protein_coding	Myelin and lymphocyte protein			GO:0016020,GO:0019911,GO:0042552	membrane|structural constituent of myelin sheath|myelination
ALS2CL	42.9651	16.3039	69.6263	4.27637	2.09639	2.61774e-09	3.50755e-08	Up	0.53317	0.514329	0.514997	0.0944113	0.119704	0.149188	102164483	ALS2CL	protein_coding	ALS2 C-terminal-like protein			GO:0005737,GO:0031410,GO:0043231,GO:0005096,GO:0005085,GO:0031267,GO:0016197,GO:0007032,GO:0043087	cytoplasm|cytoplasmic vesicle|intracellular membrane-bounded organelle|GTPase activator activity|guanyl-nucleotide exchange factor activity|small GTPase binding|endosomal transport|endosome organization|regulation of GTPase activity
ANGPTL4	485.964	386.586	585.341	1.51416	0.59852	2.73552e-09	3.66239e-08	Up	8.32439	7.86176	8.55186	5.22497	5.76302	5.2543	397628	ANGPTL4	protein_coding	angiopoietin like 4	ssc03320,ssc04979	PPAR signaling pathway|Cholesterol metabolism	GO:0062023,GO:0005615,GO:0004857,GO:0042802,GO:0005102,GO:0001525,GO:0072577,GO:0006629,GO:2000352,GO:0051005,GO:0043335,GO:0070328	collagen-containing extracellular matrix|extracellular space|enzyme inhibitor activity|identical protein binding|signaling receptor binding|angiogenesis|endothelial cell apoptotic process|lipid metabolic process|negative regulation of endothelial cell apoptotic process|negative regulation of lipoprotein lipase activity|protein unfolding|triglyceride homeostasis
CNKSR3	366.246	451.41	281.082	0.622573	-0.683684	2.84768e-09	3.80323e-08	Down	1.93233	1.85054	1.93219	3.03346	3.28087	2.8116	100513248	CNKSR3	protein_coding	Connector enhancer of kinase suppressor of ras 3			GO:0016324,GO:0005737,GO:0070373,GO:0033137,GO:2000651,GO:0010765	apical plasma membrane|cytoplasm|negative regulation of ERK1 and ERK2 cascade|negative regulation of peptidyl-serine phosphorylation|positive regulation of sodium ion transmembrane transporter activity|positive regulation of sodium ion transport
SDF2L1	488.292	381.595	594.989	1.55903	0.64065	3.10541e-09	4.14072e-08	Up	16.0968	19.1203	16.6888	11.7135	11.4271	9.94387	100156780	SDF2L1	protein_coding	Stromal cell-derived factor 2-like protein 1			GO:0101031,GO:0005783,GO:0034663,GO:0005788,GO:0016020,GO:0051117,GO:0051087,GO:0051787,GO:0051085,GO:0071712,GO:0042981	chaperone complex|endoplasmic reticulum|endoplasmic reticulum chaperone complex|endoplasmic reticulum lumen|membrane|ATPase binding|chaperone binding|misfolded protein binding|chaperone cofactor-dependent protein refolding|ER-associated misfolded protein catabolic process|regulation of apoptotic process
SOST	52.2729	82.6591	21.8866	0.265358	-1.91399	3.17463e-09	4.22615e-08	Down	0.159575	0.287348	0.229685	0.889874	0.741614	0.903741	100513306	SOST	protein_coding	Sclerostin	ssc04310,ssc04928	Wnt signaling pathway|Parathyroid hormone synthesis, secretion and action	GO:0005615,GO:0036122,GO:0008201,GO:0030514,GO:0030178,GO:0001503,GO:0016055	extracellular space|BMP binding|heparin binding|negative regulation of BMP signaling pathway|negative regulation of Wnt signaling pathway|ossification|Wnt signaling pathway
CNTFR	56.0991	86.9807	25.2175	0.290468	-1.78355	3.202e-09	4.25913e-08	Down	0.271161	0.286491	0.387872	1.05582	1.06267	1.12186	100524518	CNTFR	protein_coding	Ciliary neurotrophic factor receptor subunit alpha	ssc04630,ssc04060	JAK-STAT signaling pathway|Cytokine-cytokine receptor interaction	GO:0070110,GO:0097059,GO:0009897,GO:0043235,GO:0019955,GO:0004896,GO:0070120,GO:0019221	ciliary neurotrophic factor receptor complex|CNTFR-CLCF1 complex|external side of plasma membrane|receptor complex|cytokine binding|cytokine receptor activity|ciliary neurotrophic factor-mediated signaling pathway|cytokine-mediated signaling pathway
CTNNA3	160.45	222.275	98.6242	0.443834	-1.17191	3.4534e-09	4.56026e-08	Down	0.150031	0.146207	0.142273	0.283457	0.277184	0.419722	100153974	CTNNA3	protein_coding	Catenin alpha-3	ssc04390,ssc04520,ssc04670,ssc05200,ssc05226,ssc05213,ssc05100,ssc05412	Hippo signaling pathway|Adherens junction|Leukocyte transendothelial migration|Pathways in cancer|Gastric cancer|Endometrial cancer|Bacterial invasion of epithelial cells|Arrhythmogenic right ventricular cardiomyopathy	GO:0005912,GO:0005737,GO:0005856,GO:0030057,GO:0005916,GO:0030027,GO:0051015,GO:0008013,GO:0045296,GO:0086073,GO:0016477,GO:0098609,GO:0086091,GO:0098911	adherens junction|cytoplasm|cytoskeleton|desmosome|fascia adherens|lamellipodium|actin filament binding|beta-catenin binding|cadherin binding|bundle of His cell-Purkinje myocyte adhesion involved in cell communication|cell migration|cell-cell adhesion|regulation of heart rate by cardiac conduction|regulation of ventricular cardiac muscle cell action potential
FMO5	531.249	639.661	422.837	0.661042	-0.597186	3.75366e-09	4.94483e-08	Down	2.23089	2.40016	2.23586	3.69424	3.16688	3.4544	100152950	FMO5	protein_coding	Flavin-containing monooxygenase 5	ssc00430,ssc00982	Taurine and hypotaurine metabolism|Drug metabolism - cytochrome P450	GO:0005829,GO:0005783,GO:0005789,GO:0004031,GO:0050660,GO:0047822,GO:0004497,GO:0004499,GO:0050661,GO:0106294,GO:0006629,GO:0070995,GO:0090181,GO:0006805	cytosol|endoplasmic reticulum|endoplasmic reticulum membrane|aldehyde oxidase activity|flavin adenine dinucleotide binding|hypotaurine dehydrogenase activity|monooxygenase activity|N,N-dimethylaniline monooxygenase activity|NADP binding|NADPH oxidase H202-forming activity|lipid metabolic process|NADPH oxidation|regulation of cholesterol metabolic process|xenobiotic metabolic process
HSPA12A	386.167	298.794	473.539	1.58448	0.664008	3.89566e-09	5.12233e-08	Up	1.67175	1.81381	1.63569	1.13379	1.07427	1.0028	100157399	HSPA12A	protein_coding	Heat shock 70 kDa protein 12A			GO:0005737,GO:0070062,GO:0005634,GO:0005524	cytoplasm|extracellular exosome|nucleus|ATP binding
N4BP2L1	553.798	439.773	667.823	1.51921	0.603323	3.9098e-09	5.13404e-08	Up	2.56678	2.43721	2.8104	1.53759	1.75953	1.81657	100153367	N4BP2L1	protein_coding	NEDD4-binding protein 2-like 1
MMP24	165.441	224.247	106.635	0.476049	-1.07082	3.96274e-09	5.1994e-08	Down	0.502147	0.59743	0.628492	1.20085	1.03179	1.37346	100627204	MMP24	protein_coding	Matrix metalloproteinase-24	ssc04928	Parathyroid hormone synthesis, secretion and action	GO:0070062,GO:0031012,GO:0005886,GO:0032588,GO:0045296,GO:0008047,GO:0004222,GO:0008270,GO:0044331,GO:0098742,GO:0030574,GO:0050965,GO:0030198,GO:0010001,GO:0097150,GO:0006508	extracellular exosome|extracellular matrix|plasma membrane|trans-Golgi network membrane|cadherin binding|enzyme activator activity|metalloendopeptidase activity|zinc ion binding|cell-cell adhesion mediated by cadherin|cell-cell adhesion via plasma-membrane adhesion molecules|collagen catabolic process|detection of temperature stimulus involved in sensory perception of pain|extracellular matrix or…
NECTIN4	40.7647	15.2968	66.2326	4.33537	2.11616	4.11121e-09	5.38558e-08	Up	0.451271	0.477452	0.471438	0.0889311	0.105708	0.126475	100154054	NECTIN4	protein_coding	Nectin-4	ssc04520	Adherens junction	GO:0005912,GO:0070062,GO:0005886,GO:0042802,GO:0001618,GO:0007157,GO:0007156	adherens junction|extracellular exosome|plasma membrane|identical protein binding|virus receptor activity|heterophilic cell-cell adhesion via plasma membrane cell adhesion molecules|homophilic cell adhesion via plasma membrane adhesion molecules
AFAP1L2	206.331	142.655	270.007	1.89264	0.920402	4.32788e-09	5.65138e-08	Up	1.25942	1.24763	1.29136	0.600948	0.792604	0.603219	100157959	AFAP1L2	protein_coding	Actin filament-associated protein 1-like 2			GO:0005829,GO:0042169,GO:0017124,GO:0006954,GO:0045893,GO:0045742,GO:0032757,GO:0032675,GO:0007346	cytosol|SH2 domain binding|SH3 domain binding|inflammatory response|positive regulation of DNA-templated transcription|positive regulation of epidermal growth factor receptor signaling pathway|positive regulation of interleukin-8 production|regulation of interleukin-6 production|regulation of mitotic cell cycle
LOC110261263	213.439	282.117	144.761	0.513245	-0.96228	4.39852e-09	5.7254e-08	Down	0.472399	0.355825	0.531526	0.897104	0.833314	0.902695	110261263		non_coding
RASL12	507.207	401.358	613.055	1.52707	0.610763	4.76046e-09	6.18671e-08	Up	6.74872	5.76385	6.61753	4.14105	4.43244	3.8799	100155433	RASL12	protein_coding	Ras-like protein family member 12			GO:0005886,GO:0003925,GO:0019003,GO:0005525,GO:0003924	plasma membrane|G protein activity|GDP binding|GTP binding|GTPase activity
PNOC	26.5898	5.0318	48.1479	9.63888	3.26886	4.79245e-09	6.22336e-08	Up	0.540201	0.438208	0.737586	0.011539	0.0475482	0.118519	397257	PNOC	protein_coding	prepronociceptin	ssc04080	Neuroactive ligand-receptor interaction	GO:0043679,GO:0030425,GO:0005576,GO:0043025,GO:0005886,GO:0001515,GO:0031628,GO:0007268,GO:0007218,GO:0007600	axon terminus|dendrite|extracellular region|neuronal cell body|plasma membrane|opioid peptide activity|opioid receptor binding|chemical synaptic transmission|neuropeptide signaling pathway|sensory perception
FAM81A	382.141	468.821	295.462	0.63038	-0.665707	4.80078e-09	6.22925e-08	Down	1.83875	2.04313	1.96258	3.23232	2.90783	3.07017	100156658	FAM81A	protein_coding	Protein FAM81A			GO:0098978,GO:0099092	glutamatergic synapse|postsynaptic density, intracellular component
LOC102163153	175.11	114.091	236.13	2.0698	1.04949	5.03296e-09	6.52021e-08	Up	1.97211	2.12466	2.22321	0.883449	1.29377	0.86293	102163153		non_coding	LINE-1 retrotransposable element ORF2 protein OS=Homo sapiens OX=9606 PE=1 SV=1			GO:0046872,GO:0003723,GO:0003964,GO:0009036,GO:0006310,GO:0090305,GO:0032199,GO:0032197	metal ion binding|RNA binding|RNA-directed DNA polymerase activity|type II site-specific deoxyribonuclease activity|DNA recombination|nucleic acid phosphodiester bond hydrolysis|reverse transcription involved in RNA-mediated transposition|transposition, RNA-mediated
LOC100154873	48.3654	77.4688	19.2621	0.24906	-2.00544	6.87521e-09	8.83017e-08	Down	0.277689	0.208348	0.376521	0.884464	1.26963	1.29566	100154873	CA2	protein_coding	Carbonic anhydrase 2	ssc00910,ssc04971,ssc04972,ssc04976,ssc04964,ssc04966	Nitrogen metabolism|Gastric acid secretion|Pancreatic secretion|Bile secretion|Proximal tubule bicarbonate reclamation|Collecting duct acid secretion	GO:0045177,GO:0005737,GO:0005829,GO:0070062,GO:0043209,GO:0005886,GO:0004064,GO:0004089,GO:0018820,GO:0016836,GO:0008270,GO:0038166,GO:0015670,GO:0002009,GO:0070050,GO:0006730,GO:0032849,GO:2001150,GO:0032230,GO:0044070,GO:2001225,GO:0051453,GO:0046903	apical part of cell|cytoplasm|cytosol|extracellular exosome|myelin sheath|plasma membrane|arylesterase activity|carbonate dehydratase activity|cyanamide hydratase activity|hydro-lyase activity|zinc ion binding|angiotensin-activated signaling pathway|carbon dioxide transport|morphogenesis of an epithelium|neuron cellular homeostasis|one-carbon metabolic process|positive regulation of cellular pH r…
NAP1L5	160.487	215.805	105.169	0.487496	-1.03654	7.40463e-09	9.48047e-08	Down	2.7136	3.61357	2.68571	5.65526	6.48268	6.23575	100616076	NAP1L5	protein_coding	nucleosome assembly protein 1 like 5			GO:0000785,GO:0005634,GO:0003682,GO:0042393,GO:0006334	chromatin|nucleus|chromatin binding|histone binding|nucleosome assembly
TREX1	184.532	244.577	124.488	0.509234	-0.973598	7.44508e-09	9.52483e-08	Down	1.02104	1.18368	1.03413	1.97821	1.92515	2.4123	100155669	TREX1	protein_coding	Three-prime repair exonuclease 1	ssc04623	Cytosolic DNA-sensing pathway	GO:0005829,GO:0005789,GO:0005634,GO:0008408,GO:0008296,GO:0008853,GO:0046872,GO:0003676,GO:0007049,GO:0006259,GO:0045824	cytosol|endoplasmic reticulum membrane|nucleus|3'-5' exonuclease activity|3'-5'-exodeoxyribonuclease activity|exodeoxyribonuclease III activity|metal ion binding|nucleic acid binding|cell cycle|DNA metabolic process|negative regulation of innate immune response
KIF26B	287.807	212.851	362.763	1.70439	0.769255	7.70928e-09	9.85515e-08	Up	0.523149	0.610658	0.594227	0.368381	0.328682	0.310297	100516102	KIF26B	protein_coding	Kinesin-like protein KIF26B	ssc04814	Motor proteins	GO:0005737,GO:0005871,GO:0005874,GO:0005524,GO:0008017,GO:0030010,GO:0022409,GO:0072092	cytoplasm|kinesin complex|microtubule|ATP binding|microtubule binding|establishment of cell polarity|positive regulation of cell-cell adhesion|ureteric bud invasion
SLITRK6	25.3802	5.62096	45.1395	8.01677	3.00302	8.12813e-09	1.03583e-07	Up	0.199017	0.304917	0.263744	0.0330086	0.0453391	0.016952	100153917	SLITRK6	protein_coding	SLIT and NTRK-like protein 6	ssc04514	Cell adhesion molecules	GO:0009986,GO:0005886,GO:0008344,GO:0031223,GO:0002093,GO:0007409,GO:0090102,GO:0060384,GO:0002088,GO:0060007,GO:0035264,GO:0051965,GO:1905606,GO:0007605,GO:0001964,GO:0007416,GO:0021562,GO:0007601	cell surface|plasma membrane|adult locomotory behavior|auditory behavior|auditory receptor cell morphogenesis|axonogenesis|cochlea development|innervation|lens development in camera-type eye|linear vestibuloocular reflex|multicellular organism growth|positive regulation of synapse assembly|regulation of presynapse assembly|sensory perception of sound|startle response|synapse assembly|vestibulococ…
SHISA2	54.9147	23.1297	86.6998	3.74011	1.90308	8.35953e-09	1.06202e-07	Up	0.810994	0.639328	0.744914	0.229486	0.253295	0.101019	100739731	SHISA2	protein_coding	Protein shisa-2 homolog			GO:0005783,GO:0005789,GO:0040037,GO:0030178	endoplasmic reticulum|endoplasmic reticulum membrane|negative regulation of fibroblast growth factor receptor signaling pathway|negative regulation of Wnt signaling pathway
MYOCD	247.849	316.169	179.528	0.567889	-0.81632	8.37797e-09	1.06354e-07	Down	1.65419	1.65956	1.61491	2.85178	2.61749	3.14813	396571	MYOCD	protein_coding	myocardin			GO:0005634,GO:0003713,GO:0055007,GO:0045944,GO:0035065,GO:0051145	nucleus|transcription coactivator activity|cardiac muscle cell differentiation|positive regulation of transcription by RNA polymerase II|regulation of histone acetylation|smooth muscle cell differentiation
FAM46B	500.131	390.594	609.667	1.5614	0.642837	1.10152e-08	1.38229e-07	Up	5.71289	5.30582	6.9126	3.77948	3.85426	3.78421	100511570	TENT5B	protein_coding	Terminal nucleotidyltransferase 5B			GO:0005737,GO:0005634,GO:0004652,GO:1990817,GO:0048255,GO:0043066,GO:0045786,GO:0008285,GO:0045727	cytoplasm|nucleus|polynucleotide adenylyltransferase activity|RNA adenylyltransferase activity|mRNA stabilization|negative regulation of apoptotic process|negative regulation of cell cycle|negative regulation of cell population proliferation|positive regulation of translation
CACNG5	43.0529	68.7234	17.3824	0.252444	-1.98597	1.22389e-08	1.53e-07	Down	0.120575	0.0775427	0.0916255	0.366953	0.378022	0.393535	100525250	Cacng5	protein_coding	Voltage-dependent calcium channel gamma-5 subunit	ssc04010,ssc04921,ssc04260,ssc04261,ssc05410,ssc05412,ssc05414	MAPK signaling pathway|Oxytocin signaling pathway|Cardiac muscle contraction|Adrenergic signaling in cardiomyocytes|Hypertrophic cardiomyopathy|Arrhythmogenic right ventricular cardiomyopathy|Dilated cardiomyopathy	GO:0032281,GO:0098978,GO:0014069,GO:0098839,GO:0045211,GO:0016247,GO:0005245,GO:0099590,GO:0098943,GO:0051968,GO:0098970,GO:2000311,GO:0098962,GO:0019226	AMPA glutamate receptor complex|glutamatergic synapse|postsynaptic density|postsynaptic density membrane|postsynaptic membrane|channel regulator activity|voltage-gated calcium channel activity|neurotransmitter receptor internalization|neurotransmitter receptor transport, postsynaptic endosome to lysosome|positive regulation of synaptic transmission, glutamatergic|postsynaptic neurotransmitter rec…
CDKN1C	232.15	304.349	159.951	0.525244	-0.928939	1.2443e-08	1.55197e-07	Down	2.28058	2.03803	2.1802	5.02327	3.80659	3.45769	110259225	CDKN1C	protein_coding	Cyclin-dependent kinase inhibitor 1C	ssc04110	Cell cycle	GO:0005737,GO:0005634,GO:0004861,GO:0140678,GO:0004860,GO:0044877,GO:0030325,GO:0007568,GO:0043010,GO:0007049,GO:0055123,GO:0060669,GO:0071514,GO:0001822,GO:0035264,GO:0030099,GO:1904030,GO:0045736,GO:0045892,GO:0050680,GO:0033673,GO:0045930,GO:0042326,GO:0000122,GO:0042551,GO:0045893,GO:0030511,GO:0007096,GO:1902746,GO:0001501,GO:0060065	cytoplasm|nucleus|cyclin-dependent protein serine/threonine kinase inhibitor activity|molecular function inhibitor activity|protein kinase inhibitor activity|protein-containing complex binding|adrenal gland development|aging|camera-type eye development|cell cycle|digestive system development|embryonic placenta morphogenesis|genomic imprinting|kidney development|multicellular organism growth|myelo…
ABCA5	210.221	147.902	272.54	1.84353	0.88247	1.26371e-08	1.57498e-07	Up	0.996985	1.03768	0.932358	0.472037	0.518936	0.607859	100520049	ABCA5	protein_coding	Cholesterol transporter ABCA5	ssc02010	ABC transporters	GO:0005794,GO:0000139,GO:0043231,GO:0005770,GO:0031902,GO:0005765,GO:0005764,GO:0005886,GO:0140359,GO:0005524,GO:0016887,GO:0042626,GO:0005319,GO:0033344,GO:0042632,GO:0008203,GO:0034375,GO:0006869,GO:0010745,GO:1903064,GO:0010874,GO:0043691	Golgi apparatus|Golgi membrane|intracellular membrane-bounded organelle|late endosome|late endosome membrane|lysosomal membrane|lysosome|plasma membrane|ABC-type transporter activity|ATP binding|ATP hydrolysis activity|ATPase-coupled transmembrane transporter activity|lipid transporter activity|cholesterol efflux|cholesterol homeostasis|cholesterol metabolic process|high-density lipoprotein parti…
GORAB	495.397	394.383	596.411	1.51244	0.596882	1.37082e-08	1.69944e-07	Up	5.44229	6.56496	5.88423	4.1153	3.87948	3.75837	100738993	GORAB	protein_coding	RAB6-interacting golgin	ssc04115	p53 signaling pathway	GO:0005794	Golgi apparatus
KLF15	244.007	308.766	179.247	0.58033	-0.785055	1.47045e-08	1.81884e-07	Down	0.923899	0.876314	0.886651	1.63966	1.49921	1.45991	100174957	KLF15	protein_coding	Kruppel like factor 15			GO:0000785,GO:0043231,GO:0016607,GO:0005654,GO:0005634,GO:0001228,GO:0000981,GO:0046872,GO:0000978,GO:0000977,GO:1990837,GO:0000976,GO:0014898,GO:0001678,GO:1901653,GO:0010001,GO:2000757,GO:0072112,GO:0046326,GO:0045944,GO:0006357,GO:0030111,GO:0032868	chromatin|intracellular membrane-bounded organelle|nuclear speck|nucleoplasm|nucleus|DNA-binding transcription activator activity, RNA polymerase II-specific|DNA-binding transcription factor activity, RNA polymerase II-specific|metal ion binding|RNA polymerase II cis-regulatory region sequence-specific DNA binding|RNA polymerase II transcription regulatory region sequence-specific DNA binding|seq…
ZNF503	304.442	231.58	377.304	1.62876	0.703778	1.65113e-08	2.03465e-07	Up	2.73975	2.76946	2.47607	1.60937	1.70025	1.56158	100521339	ZNF503	protein_coding	Zinc finger protein 503			GO:0005634,GO:0046872,GO:0070315,GO:0008285,GO:0045892,GO:0010629,GO:0061351	nucleus|metal ion binding|G1 to G0 transition involved in cell differentiation|negative regulation of cell population proliferation|negative regulation of DNA-templated transcription|negative regulation of gene expression|neural precursor cell proliferation
NEFM	172.05	116.21	227.891	1.96054	0.971251	1.79301e-08	2.19466e-07	Up	0.669981	0.51241	0.583814	0.291012	0.289453	0.314366	100625407	NEFM	protein_coding	Neurofilament medium polypeptide	ssc05014,ssc05022	Amyotrophic lateral sclerosis|Pathways of neurodegeneration - multiple diseases	GO:0030424,GO:0005737,GO:0005882,GO:0005198	axon|cytoplasm|intermediate filament|structural molecule activity
RND2	479.015	584.162	373.867	0.639783	-0.644346	1.92986e-08	2.35865e-07	Down	6.85798	7.15791	6.3321	10.3904	12.1552	9.08042	100625457	Rnd2	protein_coding	Rho-related GTP-binding protein RhoN			GO:0002080,GO:0005938,GO:0042995,GO:0031410,GO:0005856,GO:0005769,GO:0005886,GO:0005525,GO:0003924,GO:0019901,GO:0047485,GO:0007015,GO:0016477,GO:0048668,GO:0030865,GO:0007163,GO:0048672,GO:0032956,GO:0008360,GO:0007264	acrosomal membrane|cell cortex|cell projection|cytoplasmic vesicle|cytoskeleton|early endosome|plasma membrane|GTP binding|GTPase activity|protein kinase binding|protein N-terminus binding|actin filament organization|cell migration|collateral sprouting|cortical cytoskeleton organization|establishment or maintenance of cell polarity|positive regulation of collateral sprouting|regulation of actin c…
MC2R	18.4608	1.32639	35.5952	26.824	4.74545	2.03936e-08	2.47773e-07	Up	0.241527	0.193051	0.278546	0.00648578	0.0133628	0.0066617	100739231	MC2R	protein_coding	Adrenocorticotropic hormone receptor	ssc04024,ssc04080,ssc04925,ssc04927,ssc04934	cAMP signaling pathway|Neuroactive ligand-receptor interaction|Aldosterone synthesis and secretion|Cortisol synthesis and secretion|Cushing syndrome	GO:0005737,GO:0005886,GO:0004978,GO:0004930,GO:0007189,GO:0019222	cytoplasm|plasma membrane|corticotropin receptor activity|G protein-coupled receptor activity|adenylate cyclase-activating G protein-coupled receptor signaling pathway|regulation of metabolic process
SLC9A3R1	453.037	554.028	352.047	0.635795	-0.653366	2.04336e-08	2.48075e-07	Down	3.97343	4.98293	5.05464	7.91968	7.25648	6.73244	100233201	NHERF1	protein_coding	SLC9A3 regulator 1	ssc04530,ssc04928,ssc05165	Tight junction|Parathyroid hormone synthesis, secretion and action|Human papillomavirus infection	GO:0016324,GO:0071944,GO:0005737,GO:0012505,GO:0030175,GO:0016020,GO:0005902,GO:0031528,GO:0001726,GO:0097225,GO:0017081,GO:0060090,GO:0032782,GO:0034635,GO:2000146,GO:0014067,GO:0010642,GO:0051898,GO:0045859,GO:0070293,GO:0097291,GO:0016055	apical plasma membrane|cell periphery|cytoplasm|endomembrane system|filopodium|membrane|microvillus|microvillus membrane|ruffle|sperm midpiece|chloride channel regulator activity|molecular adaptor activity|bile acid secretion|glutathione transport|negative regulation of cell motility|negative regulation of phosphatidylinositol 3-kinase signaling|negative regulation of platelet-derived growth fact…
LOC100524517	75.2272	40.4251	110.029	2.72113	1.44421	2.21762e-08	2.69031e-07	Up	1.23923	1.2313	1.48899	0.570706	0.443941	0.430667	100524517	LEFTY2	protein_coding	Left-right determination factor 2	ssc04350,ssc04550	TGF-beta signaling pathway|Signaling pathways regulating pluripotency of stem cells	GO:0062023,GO:0005576,GO:0005615,GO:0031093,GO:0005125,GO:0008083,GO:0005160,GO:0030509,GO:0010862,GO:0060395	collagen-containing extracellular matrix|extracellular region|extracellular space|platelet alpha granule lumen|cytokine activity|growth factor activity|transforming growth factor beta receptor binding|BMP signaling pathway|positive regulation of pathway-restricted SMAD protein phosphorylation|SMAD protein signal transduction
CRYM	156.136	210.501	101.771	0.483024	-1.04983	2.24275e-08	2.71679e-07	Down	1.67533	1.64662	1.3501	3.77305	2.78508	3.03623	100525333	CRYM	protein_coding	Ketimine reductase mu-crystallin			GO:0005737,GO:0005829,GO:0005739,GO:0005634,GO:0042562,GO:0050661,GO:0042803,GO:0047127,GO:0070324,GO:0003714,GO:0000122,GO:0007605,GO:0042403,GO:0070327	cytoplasm|cytosol|mitochondrion|nucleus|hormone binding|NADP binding|protein homodimerization activity|thiomorpholine-carboxylate dehydrogenase activity|thyroid hormone binding|transcription corepressor activity|negative regulation of transcription by RNA polymerase II|sensory perception of sound|thyroid hormone metabolic process|thyroid hormone transport
NDP	167.28	219.111	115.45	0.527145	-0.923728	2.34766e-08	2.83551e-07	Down	1.36784	1.38059	1.498	2.57116	2.68551	2.75094	100127357	NDP	protein_coding	NDP%2C norrin cystine knot growth factor			GO:0009986,GO:0062023,GO:0031012,GO:0005615,GO:0005125,GO:0005109,GO:0042803,GO:0035426,GO:0110135,GO:0001890,GO:0051091,GO:0045893,GO:0061299,GO:0016055	cell surface|collagen-containing extracellular matrix|extracellular matrix|extracellular space|cytokine activity|frizzled binding|protein homodimerization activity|extracellular matrix-cell signaling|Norrin signaling pathway|placenta development|positive regulation of DNA-binding transcription factor activity|positive regulation of DNA-templated transcription|retina vasculature morphogenesis in c…
LOC110256379	22.0296	3.95232	40.107	10.0902	3.33488	2.63051e-08	3.15854e-07	Up	0.246743	0.243433	0.163186	0.0421645	0.0108591	0.010827	110256379	NMRAL1	protein_coding	NmrA-like family domain-containing protein 1			GO:0005634,GO:0048471	nucleus|perinuclear region of cytoplasm
ZNF182	442.886	543.65	342.122	0.629848	-0.666924	2.82778e-08	3.38796e-07	Down	1.94353	2.38804	2.71664	3.82664	3.77724	3.52643	100627428	ZNF182	protein_coding	Zinc finger protein 182	ssc05168	Herpes simplex virus 1 infection	GO:0005634,GO:0000981,GO:0046872,GO:0000978,GO:0006357	nucleus|DNA-binding transcription factor activity, RNA polymerase II-specific|metal ion binding|RNA polymerase II cis-regulatory region sequence-specific DNA binding|regulation of transcription by RNA polymerase II
TGFBI	439.278	347.332	531.224	1.52989	0.613428	4.60724e-08	5.40552e-07	Up	4.97784	4.77375	5.27626	2.85653	3.61235	3.30076	100519300	TGFBI	protein_coding	Transforming growth factor-beta-induced protein ig-h3			GO:0031012,GO:0005615,GO:0050839,GO:0007155,GO:0030198	extracellular matrix|extracellular space|cell adhesion molecule binding|cell adhesion|extracellular matrix organization
TNIP3	68.2587	35.538	100.98	2.84412	1.50798	4.95936e-08	5.81034e-07	Up	0.992002	1.48993	1.20231	0.401263	0.425525	0.460634	100738704	TNIP3	protein_coding	TNFAIP3-interacting protein 3			GO:0005829,GO:0031593,GO:0071222,GO:0006954,GO:0002756,GO:0043124,GO:0006357,GO:0034142	cytosol|polyubiquitin modification-dependent protein binding|cellular response to lipopolysaccharide|inflammatory response|MyD88-independent toll-like receptor signaling pathway|negative regulation of I-kappaB kinase/NF-kappaB signaling|regulation of transcription by RNA polymerase II|toll-like receptor 4 signaling pathway
ACHE	179.647	235.467	123.826	0.526552	-0.925351	5.17618e-08	6.05142e-07	Down	0.74852	0.915097	1.00178	1.63687	1.57144	1.82435	100621099	ACHE	protein_coding	Acetylcholinesterase	ssc00564,ssc04725	Glycerophospholipid metabolism|Cholinergic synapse	GO:0005615,GO:0005886,GO:0045202,GO:0003990,GO:0001540,GO:0006581,GO:0019695	extracellular space|plasma membrane|synapse|acetylcholinesterase activity|amyloid-beta binding|acetylcholine catabolic process|choline metabolic process
SYN2	46.7843	20.9293	72.6392	3.47213	1.79582	5.72726e-08	6.66246e-07	Up	0.713998	0.707899	0.670235	0.149124	0.249637	0.201034	100626060	SYN2	protein_coding	Synapsin-2			GO:0098978,GO:0005886,GO:0014069,GO:0098685,GO:0031201,GO:0045202,GO:0030672,GO:0005524,GO:0042802,GO:0017156,GO:0007268,GO:0007269,GO:0097091	glutamatergic synapse|plasma membrane|postsynaptic density|Schaffer collateral - CA1 synapse|SNARE complex|synapse|synaptic vesicle membrane|ATP binding|identical protein binding|calcium-ion regulated exocytosis|chemical synaptic transmission|neurotransmitter secretion|synaptic vesicle clustering
NRG1	295.491	227.358	363.624	1.59987	0.677956	6.06263e-08	7.03762e-07	Up	0.464856	0.50921	0.50471	0.298724	0.311802	0.308178	102164569	Nrg1	protein_coding	Pro-neuregulin-1, membrane-bound isoform	ssc04012,ssc05014,ssc01521	ErbB signaling pathway|Amyotrophic lateral sclerosis|EGFR tyrosine kinase inhibitor resistance	GO:0016324,GO:0030424,GO:0005737,GO:0005615,GO:0098982,GO:0098978,GO:0097471,GO:0031594,GO:0005654,GO:0005886,GO:0098794,GO:0098839,GO:0048787,GO:0045202,GO:0045499,GO:0005176,GO:0043125,GO:0008083,GO:0005178,GO:0030296,GO:0048018,GO:0030971,GO:0005102,GO:0003712,GO:0032148,GO:0007171,GO:0048513,GO:0003161,GO:0055007,GO:0060379,GO:0048738,GO:0030154,GO:0000902,GO:0008283,GO:0021842,GO:0060956,GO:…	apical plasma membrane|axon|cytoplasm|extracellular space|GABA-ergic synapse|glutamatergic synapse|mossy fiber rosette|neuromuscular junction|nucleoplasm|plasma membrane|postsynapse|postsynaptic density membrane|presynaptic active zone membrane|synapse|chemorepellent activity|ErbB-2 class receptor binding|ErbB-3 class receptor binding|growth factor activity|integrin binding|protein tyrosine kinas…
LRRC3B	28.712	8.96129	48.4628	5.41219	2.43621	6.84618e-08	7.90247e-07	Up	0.203891	0.279502	0.271981	0.0554718	0.03117	0.0517967	100523139	LRRC3B	protein_coding	Leucine-rich repeat-containing protein 3B			GO:0031012,GO:0005615,GO:0016020	extracellular matrix|extracellular space|membrane
IL17RB	342.307	418.148	266.465	0.637601	-0.649275	7.4991e-08	8.60771e-07	Down	3.07705	3.30894	3.3738	4.63432	5.20146	5.38089	100156014	IL17RB	protein_coding	Interleukin-17 receptor B	ssc04060,ssc04657	Cytokine-cytokine receptor interaction|IL-17 signaling pathway	GO:0005576,GO:0043231,GO:0016020,GO:0005886,GO:0004896,GO:0030368,GO:0006952,GO:0001558	extracellular region|intracellular membrane-bounded organelle|membrane|plasma membrane|cytokine receptor activity|interleukin-17 receptor activity|defense response|regulation of cell growth
SLC5A2	247.903	309.562	186.244	0.601899	-0.732407	7.91174e-08	9.06234e-07	Down	1.82244	1.91316	2.06295	3.19395	3.27992	3.10465	100286743	SLC5A2	protein_coding	Sodium/glucose cotransporter 2			GO:0016324,GO:0005412,GO:0035623	apical plasma membrane|glucose:sodium symporter activity|renal glucose absorption
KCNK6	88.3615	128.237	48.4863	0.377415	-1.40578	7.95599e-08	9.10032e-07	Down	0.268443	0.175564	0.196466	0.70986	0.444931	0.52707	100514651	KCNK6	protein_coding	Potassium channel subfamily K member 6			GO:0005886,GO:0008076,GO:0005242,GO:0015271,GO:0022841,GO:0003085,GO:0071805,GO:0006813,GO:0034765,GO:0060075,GO:0030322	plasma membrane|voltage-gated potassium channel complex|inward rectifier potassium channel activity|outward rectifier potassium channel activity|potassium ion leak channel activity|negative regulation of systemic arterial blood pressure|potassium ion transmembrane transport|potassium ion transport|regulation of ion transmembrane transport|regulation of resting membrane potential|stabilization of …
[truncated: 437 more rows]

## Sheet: Table S4 
Table S4 List of differentially expressed mRNAs between CON and ZEA
[truncated: 7,184 more rows]

[truncated: 8 more sheets: Table S5, Table S6, Table S7, Table S8, Table S9  , Table S10  , Table S11, Table S12]
